# Supplementary material for: Rare coding variants pinpoint genes that control human hematological traits
Source: PLoS Genet. 2017 Aug 7;13(8):e1006925. doi: 10.1371/journal.pgen.1006925 (PMC5560754; doi:10.1371/journal.pgen.1006925)
Supplement: S3 Table — The direction of the BETA is for the A2 allele. There are slight differences between the UK Biobank association results presented here and those in Table 1 because of the model used for conditional analyses in Table 1. (XLSX) [file pgen.1006925.s004.xlsx]

## Sheet: Table S3
Table S3. Study-level association results for the 31 novel rare or splice site variants. The direction of the BETA is for the A2 allele. There are slight differences between the UK Biobank association results presented here and those in Table 1 because of the model used for conditional analyses in Table 1.
Trait	SNPs	Alleles		UKBB				BCX1				Airwave
Main phenotype	rs ID	A1	A2	MAF	BETA	SE	PVAL	MAF (ExAC)	BETA	SE	PVAL	MAF	BETA	SE	PVAL
WBC	rs148916169	A	G	0.00642	0.13624	0.025237	6.7e-08	0.006896	0.105581	0.0279189	0.000155747	0.00675449	0.247386	0.0697739	0.000391814
MCV	rs138903557	C	G	0.004799	-0.14617	0.0291738	5.4e-07	0.004255	-0.0833228	0.0425443	0.050172	0.00490427	-0.125041	0.0814075	0.124541
PLT	rs147820690	C	T	0.001982	-0.14441	0.0455493	0.0015	0.003136	-0.177311	0.0392385	6.21885e-06	0.00272141	-0.193501	0.109376	0.0768704
MPV	rs116274727	T	C	0.006164	0.163997	0.0250272	5.6e-11	0.005124	0.151312	0.0533444	0.00456094	0.00750977	0.167793	0.0670628	0.0123484
MCV	rs28910273	A	C	0.007046	-0.147409	0.0228961	1.2e-10	0.004918	-0.130516	0.0367282	0.000380041	0.00917092	-0.027348	0.0600985	0.649071
MCV	rs77208665	T	C	0.005662	-0.146051	0.025653	1.2e-08	0.005024	-0.0825473	0.0412536	0.0453955	0.00631423	0.00406761	0.071658	0.954733
RDW	rs151053159	C	T	0.003588	0.198057	0.0342418	7.3e-09	0.00236	0.209341	0.0575496	0.000275224	0.00467643	0.20374	0.0858044	0.0175742
RDW	rs121434346	G	A	0.004629	0.125745	0.0279086	6.6e-06	0.002769	0.179331	0.0597117	0.00267086	0.0028542	0.186676	0.109572	0.0884404
PLT	rs145535174	A	G	0.000656	0.341332	0.0791448	1.6e-05	0.0003596	0.340051	0.09218	0.000225144	0.000436857	0.322775	0.274876	0.240293
MCH	rs74848966	G	A	0.005202	-0.180795	0.0323504	2.3e-08	0.002761	-0.0811797	0.0514308	0.114468	0.00362757	-0.148624	0.0941007	0.114241
MPV	rs141547371	A	C	0.002958	0.319083	0.0509822	3.9e-10	0.0007506	0.267505	0.167907	0.111121	0.000514368	-0.0457068	0.257467	0.859096
Eosin	rs146597587	G	C	0.004821	0.248109	0.0284938	3.1e-18	0.003452	0.161591	0.0717305	0.0242751	0.0050047	0.380879	0.0805319	2.25024e-06
HGB	rs146879704	C	T	0.002926	-0.212959	0.0435202	9.9e-07	0.004202	-0.111015	0.032843	0.000724412	0.00309431	-0.196287	0.103965	0.0590256
RBC	rs141547732	G	A	0.006284	-0.125862	0.0238283	1.3e-07	0.006658	-0.0898217	0.0384929	0.019624	0.00685346	-0.163482	0.0706358	0.0206439
MPV	rs71508957	C	T	0.00893	-0.131191	0.0203898	1.2e-10	0.005967	-0.0864436	0.0425398	0.0421472	0.00980728	-0.02629	0.0588396	0.655014
MPV	rs61748606	G	T	0.006328	0.179809	0.0325574	3.3e-08	0.00506	0.120274	0.0507006	0.017681	N/A
RDW	rs138326449	G	A	0.001514	-0.394827	0.0644435	9e-10	0.002152	-0.255767	0.0744159	0.000588198	0.00292317	-0.0454175	0.107282	0.672041
PLT	rs150349412	G	A	0.002201	-0.227035	0.0469186	1.3e-06	0.003322	-0.12951	0.0450369	0.00403199	0.0014111	-0.170625	0.151409	0.259779
MPV	rs145120027	T	C	0.000913	0.429786	0.0730428	4e-09	0.001483	0.346104	0.112731	0.00213933	0.000685824	-0.161507	0.221298	0.465503
MPV	rs17881033	C	A	0.009424	-0.200955	0.0198335	4e-24	0.00758	-0.105757	0.0405618	0.0091258	0.0093615	-0.140624	0.0604587	0.0200211
MPV	rs151322438	C	T	0.002056	-0.345209	0.0424191	4e-16	0.0003216	-0.0686046	0.175575	0.695988	0.000548697	-0.174239	0.249123	0.484296
Mono	rs146030737	C	T	0.004709	-0.153216	0.0322808	2.1e-06	0.007912	-0.15496	0.0433281	0.000348302	0.00403036	-0.0690643	0.0909863	0.447815
MCV	rs182782800	G	A	0.004347	0.19054	0.0293001	7.9e-11	0.002238	0.137757	0.0474558	0.00369795	0.00426575	0.232335	0.0871499	0.00767769
MPV	rs138887682	G	A	0.000993	0.346054	0.0617379	2.1e-08	0.004782	0.200592	0.0812135	0.0135137	0.00137174	0.138099	0.153032	0.366835
MPV	rs148718670	G	A	0.002613	0.178077	0.0369663	1.5e-06	0.004743	0.196494	0.0527983	0.000197971	0.00202332	-0.130331	0.128953	0.312165
Mono	rs184575290	T	A	0.003361	-0.27128	0.039913	1.1e-11	0.003937	-0.197462	0.0508779	0.000103985	0.00282277	0.10292	0.108494	0.342813
MCH	rs57268939	T	C	0.000376	-0.696861	0.109623	2.1e-10	0.0008979	-0.135114	0.188464	0.473422	0.000201532	-0.712431	0.396854	0.0726221
MCH	rs147810715	G	C	0.000485	0.534079	0.0973594	4.1e-08	0.0001799	0.396743	0.174961	0.023353	0.000134382	0.171699	0.485443	0.723567
Neutro	rs35266519	C	T	0.008374	0.114372	0.0221827	2.5e-07	0.009845	0.0767538	0.0309487	0.0131371	0.00930404	0.0947246	0.0598497	0.113488
HCT	rs150420714	G	C	0.008427	-0.0902064	0.0217074	3.2e-05	0.007933	-0.133341	0.0288672	3.85368e-06	0.00871057	-0.0718263	0.0621227	0.247599
MCH	rs201148397	C	A	0.001646	-0.288214	0.0482587	2.3e-09	0.002925	-0.275147	0.0648816	2.22762e-05	0.00191455	0.0710427	0.128971	0.581742
