# Supplementary material for: Rare coding variants pinpoint genes that control human hematological traits
Source: PLoS Genet. 2017 Aug 7;13(8):e1006925. doi: 10.1371/journal.pgen.1006925 (PMC5560754; doi:10.1371/journal.pgen.1006925)
Supplement: S4 Table — (XLSX) [file pgen.1006925.s005.xlsx]

## Sheet: Table S4
Table S4. Functional annotation of the 31 new independent rare (minor allele frequency <1%)
Score	Description
CADD	CADD scores correlate with allelic diversity, annotations of functionality, pathogenicity, disease severity, experimentally measured regulatory effects and complex trait associations, and they highly rank known pathogenic variants within individual genomes.
FANTHMM	A species-independent method with optional species-specific weightings for the prediction of the functional effects of protein missense variants. T=tolerant; D=damaging. Multiple predictions based on Protein IDs.
GERP++	The higher the score, the more conserved is the site. Scores range from -12.3 to 6.17.
MutationTaste	Prediction of pathogenicity for missense variants. N & P, polymorphism; A & D, disease causing.
SiPhy_29way_logOdds	Conservation score based on 29 mammals genomes. The higher the score, the more conserved the site. Score ranges from 0 to 37.9718.
Condel	Missense severity score based on Polyphen and SIFT.
LoF_tool	Loss-of-function prediction algorithm. Score <0.3=probably damaging; score 0.3-0.69, possibly damaging; score>0.69, benign.
rsID	Location	Allele	Consequence	IMPACT	SYMBOL	BIOTYPE	SIFT	PolyPhen	CADD_phred	FATHMM_pred	GERP++_RS	MutationTaster_pred	SiPhy_29way_logOdds	Condel	LoFtool
rs148916169	1:36932463-36932463	G	intron_variant	MODIFIER	CSF3R	protein_coding	-	-	-	-	-	-	-	-	0.786
rs148916169	1:36932463-36932463	G	intron_variant	MODIFIER	CSF3R	protein_coding	-	-	-	-	-	-	-	-	0.786
rs148916169	1:36932463-36932463	G	intron_variant	MODIFIER	CSF3R	protein_coding	-	-	-	-	-	-	-	-	0.786
rs148916169	1:36932463-36932463	G	missense_variant	MODERATE	CSF3R	protein_coding	tolerated(0.5)	benign(0)	0.001	T,T	-4.13	N,N,N,N,N,N,N,N	1.5041	neutral(0.010)	0.786
rs148916169	1:36932463-36932463	G	intron_variant	MODIFIER	CSF3R	protein_coding	-	-	-	-	-	-	-	-	0.786
rs148916169	1:36932463-36932463	G	intron_variant	MODIFIER	CSF3R	protein_coding	-	-	-	-	-	-	-	-	0.786
rs148916169	1:36932463-36932463	G	upstream_gene_variant	MODIFIER	MRPS15	protein_coding	-	-	-	-	-	-	-	-	0.398
rs148916169	1:36932463-36932463	G	intron_variant	MODIFIER	CSF3R	protein_coding	-	-	-	-	-	-	-	-	0.786
rs148916169	1:36932463-36932463	G	missense_variant	MODERATE	CSF3R	protein_coding	tolerated(0.5)	benign(0)	0.001	T,T	-4.13	N,N,N,N,N,N,N,N	1.5041	neutral(0.010)	0.786
rs148916169	1:36932463-36932463	G	upstream_gene_variant	MODIFIER	MRPS15	processed_transcript	-	-	-	-	-	-	-	-	0.398
rs148916169	1:36932463-36932463	G	downstream_gene_variant	MODIFIER	CSF3R	retained_intron	-	-	-	-	-	-	-	-	0.786
rs148916169	1:36932463-36932463	G	intron_variant	MODIFIER	CSF3R	protein_coding	-	-	-	-	-	-	-	-	0.786
rs148916169	1:36932463-36932463	G	downstream_gene_variant	MODIFIER	CSF3R	retained_intron	-	-	-	-	-	-	-	-	0.786
rs148916169	1:36932463-36932463	G	non_coding_transcript_exon_variant	MODIFIER	CSF3R	retained_intron	-	-	-	-	-	-	-	-	0.786
rs148916169	1:36932463-36932463	G	intron_variant,non_coding_transcript_variant	MODIFIER	CSF3R	retained_intron	-	-	-	-	-	-	-	-	0.786
rs148916169	1:36932463-36932463	G	intron_variant,non_coding_transcript_variant	MODIFIER	CSF3R	processed_transcript	-	-	-	-	-	-	-	-	0.786
rs71508957	10:64927837-64927837	T	3_prime_UTR_variant	MODIFIER	JMJD1C	protein_coding	-	-	-	-	-	-	-	-	0.0285
rs71508957	10:64927837-64927837	T	missense_variant	MODERATE	JMJD1C	protein_coding	deleterious(0.02)	probably_damaging(0.993)	26.5	T,T,T	5.42	D,D,D,D	19.2123	deleterious(0.833)	0.0285
rs71508957	10:64927837-64927837	T	missense_variant	MODERATE	JMJD1C	protein_coding	tolerated(0.05)	probably_damaging(0.963)	26.5	T,T,T	5.42	D,D,D,D	19.2123	deleterious(0.751)	0.0285
rs71508957	10:64927837-64927837	T	non_coding_transcript_exon_variant	MODIFIER	JMJD1C	retained_intron	-	-	-	-	-	-	-	-	0.0285
rs71508957	10:64927837-64927837	T	missense_variant	MODERATE	JMJD1C	protein_coding	tolerated(0.07)	probably_damaging(0.993)	26.5	T,T,T	5.42	D,D,D,D	19.2123	deleterious(0.769)	0.0285
rs61748606	11:230474-230474	T	missense_variant	MODERATE	SIRT3	protein_coding	deleterious(0.03)	benign(0.188)	13.22	T,T,T,T,T	2.06	N,N,N,N,N	9.2473	neutral(0.382)	0.92
rs61748606	11:230474-230474	T	missense_variant	MODERATE	SIRT3	protein_coding	deleterious(0.02)	possibly_damaging(0.847)	13.22	T,T,T,T,T	2.06	N,N,N,N,N	9.2473	deleterious(0.708)	0.92
rs61748606	11:230474-230474	T	downstream_gene_variant	MODIFIER	SIRT3	protein_coding	-	-	-	-	-	-	-	-	0.92
rs61748606	11:230474-230474	T	missense_variant	MODERATE	SIRT3	protein_coding	tolerated(0.08)	possibly_damaging(0.76)	13.22	T,T,T,T,T	2.06	N,N,N,N,N	9.2473	deleterious(0.581)	0.92
rs61748606	11:230474-230474	T	downstream_gene_variant	MODIFIER	SIRT3	protein_coding	-	-	-	-	-	-	-	-	0.92
rs61748606	11:230474-230474	T	3_prime_UTR_variant,NMD_transcript_variant	MODIFIER	SIRT3	nonsense_mediated_decay	-	-	-	-	-	-	-	-	0.92
rs61748606	11:230474-230474	T	downstream_gene_variant	MODIFIER	SIRT3	protein_coding	-	-	-	-	-	-	-	-	0.92
rs61748606	11:230474-230474	T	non_coding_transcript_exon_variant	MODIFIER	SIRT3	processed_transcript	-	-	-	-	-	-	-	-	0.92
rs61748606	11:230474-230474	T	3_prime_UTR_variant,NMD_transcript_variant	MODIFIER	SIRT3	nonsense_mediated_decay	-	-	-	-	-	-	-	-	0.92
rs61748606	11:230474-230474	T	missense_variant	MODERATE	SIRT3	protein_coding	tolerated(0.07)	benign(0.188)	13.22	T,T,T,T,T	2.06	N,N,N,N,N	9.2473	neutral(0.337)	0.92
rs61748606	11:230474-230474	T	intron_variant,NMD_transcript_variant	MODIFIER	SIRT3	nonsense_mediated_decay	-	-	-	-	-	-	-	-	0.92
rs61748606	11:230474-230474	T	downstream_gene_variant	MODIFIER	SIRT3	nonsense_mediated_decay	-	-	-	-	-	-	-	-	0.92
rs61748606	11:230474-230474	T	intron_variant,non_coding_transcript_variant	MODIFIER	SIRT3	processed_transcript	-	-	-	-	-	-	-	-	0.92
rs61748606	11:230474-230474	T	3_prime_UTR_variant,NMD_transcript_variant	MODIFIER	SIRT3	nonsense_mediated_decay	-	-	-	-	-	-	-	-	0.92
rs61748606	11:230474-230474	T	missense_variant	MODERATE	SIRT3	protein_coding	deleterious(0)	possibly_damaging(0.873)	13.22	T,T,T,T,T	2.06	N,N,N,N,N	9.2473	deleterious(0.784)	0.92
rs61748606	11:230474-230474	T	non_coding_transcript_exon_variant	MODIFIER	SIRT3	retained_intron	-	-	-	-	-	-	-	-	0.92
rs138326449	11:116701354-116701354	A	splice_donor_variant	HIGH	APOC3	protein_coding	-	-	-	-	-	-	-	-	0.606
rs138326449	11:116701354-116701354	A	splice_donor_variant	HIGH	APOC3	protein_coding	-	-	-	-	-	-	-	-	0.606
rs138326449	11:116701354-116701354	A	splice_donor_variant	HIGH	APOC3	protein_coding	-	-	-	-	-	-	-	-	0.606
rs138326449	11:116701354-116701354	A	splice_donor_variant,non_coding_transcript_variant	HIGH	APOC3	processed_transcript	-	-	-	-	-	-	-	-	0.606
rs150349412	12:112184086-112184086	A	missense_variant,splice_region_variant	MODERATE	ACAD10	protein_coding	deleterious(0.02)	possibly_damaging(0.732)	25.5	D,D,D	4.4	D,D,D,D	13.1029	deleterious(0.651)	0.107
rs150349412	12:112184086-112184086	A	missense_variant,splice_region_variant	MODERATE	ACAD10	protein_coding	deleterious(0.03)	possibly_damaging(0.903)	25.5	D,D,D	4.4	D,D,D,D	13.1029	deleterious(0.722)	0.107
rs150349412	12:112184086-112184086	A	splice_region_variant,non_coding_transcript_exon_variant	LOW	ACAD10	processed_transcript	-	-	-	-	-	-	-	-	0.107
rs150349412	12:112184086-112184086	A	missense_variant,splice_region_variant	MODERATE	ACAD10	protein_coding	deleterious(0.01)	benign(0.045)	25.5	D,D,D	4.4	D,D,D,D	13.1029	neutral(0.408)	0.107
rs150349412	12:112184086-112184086	A	splice_region_variant,non_coding_transcript_exon_variant	LOW	ACAD10	retained_intron	-	-	-	-	-	-	-	-	0.107
rs150349412	12:112184086-112184086	A	upstream_gene_variant	MODIFIER	ACAD10	processed_transcript	-	-	-	-	-	-	-	-	0.107
rs150349412	12:112184086-112184086	A	downstream_gene_variant	MODIFIER	ACAD10	protein_coding	-	-	-	-	-	-	-	-	0.107
rs150349412	12:112184086-112184086	A	upstream_gene_variant	MODIFIER	ACAD10	processed_transcript	-	-	-	-	-	-	-	-	0.107
rs150349412	12:112184086-112184086	A	splice_region_variant,non_coding_transcript_exon_variant	LOW	ACAD10	processed_transcript	-	-	-	-	-	-	-	-	0.107
rs150349412	12:112184086-112184086	A	missense_variant	MODERATE	ACAD10	protein_coding	deleterious(0)	possibly_damaging(0.732)	25.5	D,D,D	4.4	D,D,D,D	13.1029	deleterious(0.712)	0.107
rs150349412	12:112184086-112184086	A	splice_region_variant,non_coding_transcript_exon_variant	LOW	ACAD10	retained_intron	-	-	-	-	-	-	-	-	0.107
rs150349412	12:112184086-112184086	A	upstream_gene_variant	MODIFIER	ACAD10	retained_intron	-	-	-	-	-	-	-	-	0.107
rs150349412	12:112184086-112184086	A	downstream_gene_variant	MODIFIER	ACAD10	protein_coding	-	-	-	-	-	-	-	-	0.107
rs150349412	12:112184086-112184086	A	upstream_gene_variant	MODIFIER	ACAD10	processed_transcript	-	-	-	-	-	-	-	-	0.107
rs150349412	12:112184086-112184086	A	downstream_gene_variant	MODIFIER	ACAD10	retained_intron	-	-	-	-	-	-	-	-	0.107
rs145120027	12:122439451-122439451	C	missense_variant	MODERATE	WDR66	protein_coding	deleterious(0.04)	benign(0.005)	18.28	T	4.61	N	9.9366	neutral(0.349)	0.966
rs145120027	12:122439451-122439451	C	non_coding_transcript_exon_variant	MODIFIER	WDR66	retained_intron	-	-	-	-	-	-	-	-	0.966
rs145120027	12:122439451-122439451	C	upstream_gene_variant	MODIFIER	WDR66	processed_transcript	-	-	-	-	-	-	-	-	0.966
rs17881033	12:122763670-122763670	A	missense_variant	MODERATE	CLIP1	protein_coding	tolerated(0.67)	benign(0.151)	11.77	T,T,T,T,T	-4.11	N,N,N,N,N	2.8967	neutral(0.016)	0.729
rs17881033	12:122763670-122763670	T	missense_variant	MODERATE	CLIP1	protein_coding	tolerated(0.74)	benign(0.002)	13.7	T,T,T,T,T	-4.11	N,N,N,N,N	2.8967	neutral(0.002)	0.729
rs17881033	12:122763670-122763670	A	missense_variant	MODERATE	CLIP1	protein_coding	tolerated(0.67)	benign(0.151)	11.77	T,T,T,T,T	-4.11	N,N,N,N,N	2.8967	neutral(0.016)	0.729
rs17881033	12:122763670-122763670	T	missense_variant	MODERATE	CLIP1	protein_coding	tolerated(0.74)	benign(0.002)	13.7	T,T,T,T,T	-4.11	N,N,N,N,N	2.8967	neutral(0.002)	0.729
rs17881033	12:122763670-122763670	A	missense_variant	MODERATE	CLIP1	protein_coding	tolerated(0.53)	benign(0.013)	11.77	T,T,T,T,T	-4.11	N,N,N,N,N	2.8967	neutral(0.008)	0.729
rs17881033	12:122763670-122763670	T	missense_variant	MODERATE	CLIP1	protein_coding	tolerated(0.57)	benign(0.001)	13.7	T,T,T,T,T	-4.11	N,N,N,N,N	2.8967	neutral(0.006)	0.729
rs17881033	12:122763670-122763670	A	upstream_gene_variant	MODIFIER	CLIP1	retained_intron	-	-	-	-	-	-	-	-	0.729
rs17881033	12:122763670-122763670	T	upstream_gene_variant	MODIFIER	CLIP1	retained_intron	-	-	-	-	-	-	-	-	0.729
rs17881033	12:122763670-122763670	A	non_coding_transcript_exon_variant	MODIFIER	CLIP1	processed_transcript	-	-	-	-	-	-	-	-	0.729
rs17881033	12:122763670-122763670	T	non_coding_transcript_exon_variant	MODIFIER	CLIP1	processed_transcript	-	-	-	-	-	-	-	-	0.729
rs17881033	12:122763670-122763670	A	missense_variant	MODERATE	CLIP1	protein_coding	tolerated(0.66)	benign(0.028)	11.77	T,T,T,T,T	-4.11	N,N,N,N,N	2.8967	neutral(0.004)	0.729
rs17881033	12:122763670-122763670	T	missense_variant	MODERATE	CLIP1	protein_coding	tolerated(0.71)	benign(0.001)	13.7	T,T,T,T,T	-4.11	N,N,N,N,N	2.8967	neutral(0.002)	0.729
rs17881033	12:122763670-122763670	A	non_coding_transcript_exon_variant	MODIFIER	CLIP1	retained_intron	-	-	-	-	-	-	-	-	0.729
rs17881033	12:122763670-122763670	T	non_coding_transcript_exon_variant	MODIFIER	CLIP1	retained_intron	-	-	-	-	-	-	-	-	0.729
rs17881033	12:122763670-122763670	A	missense_variant	MODERATE	CLIP1	protein_coding	tolerated(0.76)	benign(0.018)	11.77	T,T,T,T,T	-4.11	N,N,N,N,N	2.8967	neutral(0.002)	0.729
rs17881033	12:122763670-122763670	T	missense_variant	MODERATE	CLIP1	protein_coding	tolerated(0.75)	benign(0.003)	13.7	T,T,T,T,T	-4.11	N,N,N,N,N	2.8967	neutral(0.002)	0.729
rs17881033	12:122763670-122763670	A	upstream_gene_variant	MODIFIER	CLIP1	protein_coding	-	-	-	-	-	-	-	-	0.729
rs17881033	12:122763670-122763670	T	upstream_gene_variant	MODIFIER	CLIP1	protein_coding	-	-	-	-	-	-	-	-	0.729
rs17881033	12:122763670-122763670	A	non_coding_transcript_exon_variant	MODIFIER	CLIP1	retained_intron	-	-	-	-	-	-	-	-	0.729
rs17881033	12:122763670-122763670	T	non_coding_transcript_exon_variant	MODIFIER	CLIP1	retained_intron	-	-	-	-	-	-	-	-	0.729
rs17881033	12:122763670-122763670	A	missense_variant	MODERATE	CLIP1	protein_coding	tolerated(0.3)	benign(0.045)	11.77	T,T,T,T,T	-4.11	N,N,N,N,N	2.8967	neutral(0.031)	0.729
rs17881033	12:122763670-122763670	T	missense_variant	MODERATE	CLIP1	protein_coding	tolerated(0.53)	benign(0.001)	13.7	T,T,T,T,T	-4.11	N,N,N,N,N	2.8967	neutral(0.007)	0.729
rs151322438	12:123335398-123335398	T	missense_variant	MODERATE	HIP1R	protein_coding	deleterious(0.01)	possibly_damaging(0.48)	27.4	T	4.66	D,D	17.5251	deleterious(0.565)	0.803
rs151322438	12:123335398-123335398	T	non_coding_transcript_exon_variant	MODIFIER	HIP1R	retained_intron	-	-	-	-	-	-	-	-	0.803
rs151322438	12:123335398-123335398	T	non_coding_transcript_exon_variant	MODIFIER	HIP1R	retained_intron	-	-	-	-	-	-	-	-	0.803
rs151322438	12:123335398-123335398	T	non_coding_transcript_exon_variant	MODIFIER	HIP1R	retained_intron	-	-	-	-	-	-	-	-	0.803
rs151322438	12:123335398-123335398	T	upstream_gene_variant	MODIFIER	HIP1R	retained_intron	-	-	-	-	-	-	-	-	0.803
rs146030737	13:28626716-28626716	T	missense_variant	MODERATE	FLT3	protein_coding	tolerated(0.06)	benign(0.15)	20.3	T,T,T	3.65	D,D,D	9.1174	neutral(0.336)	0.218
rs146030737	13:28626716-28626716	T	missense_variant	MODERATE	FLT3	protein_coding	tolerated(0.06)	possibly_damaging(0.699)	20.3	T,T,T	3.65	D,D,D	9.1174	deleterious(0.574)	0.218
rs146030737	13:28626716-28626716	T	missense_variant,NMD_transcript_variant	MODERATE	FLT3	nonsense_mediated_decay	tolerated(0.06)	benign(0.15)	20.3	T,T,T	3.65	D,D,D	9.1174	neutral(0.336)	0.218
rs146030737	13:28626716-28626716	T	missense_variant	MODERATE	FLT3	protein_coding	tolerated(0.06)	benign(0.288)	20.3	T,T,T	3.65	D,D,D	9.1174	neutral(0.411)	0.218
rs182782800	13:73319139-73319139	A	missense_variant	MODERATE	BORA	protein_coding	deleterious(0.01)	possibly_damaging(0.851)	34	T,T	6.17	D,D	20.8794	deleterious(0.733)	-
rs182782800	13:73319139-73319139	A	missense_variant	MODERATE	BORA	protein_coding	deleterious(0)	probably_damaging(0.946)	34	T,T	6.17	D,D	20.8794	deleterious(0.835)	-
rs182782800	13:73319139-73319139	A	missense_variant	MODERATE	BORA	protein_coding	deleterious(0)	probably_damaging(0.944)	34	T,T	6.17	D,D	20.8794	deleterious(0.833)	-
rs182782800	13:73319139-73319139	A	non_coding_transcript_exon_variant	MODIFIER	BORA	processed_transcript	-	-	-	-	-	-	-	-	-
rs182782800	13:73319139-73319139	A	non_coding_transcript_exon_variant	MODIFIER	BORA	processed_transcript	-	-	-	-	-	-	-	-	-
rs148718670	14:103574815-103574815	A	missense_variant	MODERATE	EXOC3L4	protein_coding	tolerated(0.16)	benign(0.045)	16.62	T	-0.0279	N	6.1688	neutral(0.062)	-
rs148718670	14:103574815-103574815	A	downstream_gene_variant	MODIFIER	EXOC3L4	protein_coding	-	-	-	-	-	-	-	-	-
rs148718670	14:103574815-103574815	A	3_prime_UTR_variant,NMD_transcript_variant	MODIFIER	EXOC3L4	nonsense_mediated_decay	-	-	-	-	-	-	-	-	-
rs148718670	14:103574815-103574815	A	non_coding_transcript_exon_variant	MODIFIER	EXOC3L4	retained_intron	-	-	-	-	-	-	-	-	-
rs148718670	14:103574815-103574815	A	downstream_gene_variant	MODIFIER	EXOC3L4	retained_intron	-	-	-	-	-	-	-	-	-
rs148718670	14:103574815-103574815	A	missense_variant	MODERATE	EXOC3L4	protein_coding	tolerated(0.13)	benign(0.129)	16.62	T	-0.0279	N	6.1688	neutral(0.264)	-
rs148718670	14:103574815-103574815	A	non_coding_transcript_exon_variant	MODIFIER	EXOC3L4	retained_intron	-	-	-	-	-	-	-	-	-
rs184575290	15:80191280-80191280	A	upstream_gene_variant	MODIFIER	MTHFS	protein_coding	-	-	-	-	-	-	-	-	0.547
rs184575290	15:80191280-80191280	A	missense_variant	MODERATE	ST20	protein_coding	deleterious_low_confidence(0)	benign(0.294)	6.684	-	-1.14	N,N,N,N	5.9491	deleterious(0.535)	0.644
rs184575290	15:80191280-80191280	A	intron_variant	MODIFIER	ST20-MTHFS	protein_coding	-	-	-	-	-	-	-	-	-
rs184575290	15:80191280-80191280	A	missense_variant	MODERATE	ST20	protein_coding	deleterious_low_confidence(0)	benign(0.294)	6.684	-	-1.14	N,N,N,N	5.9491	deleterious(0.535)	0.644
rs184575290	15:80191280-80191280	A	intron_variant,non_coding_transcript_variant	MODIFIER	ST20-MTHFS	processed_transcript	-	-	-	-	-	-	-	-	-
rs184575290	15:80191280-80191280	A	upstream_gene_variant	MODIFIER	MTHFS	processed_transcript	-	-	-	-	-	-	-	-	0.547
rs184575290	15:80191280-80191280	A	upstream_gene_variant	MODIFIER	MTHFS	nonsense_mediated_decay	-	-	-	-	-	-	-	-	0.547
rs184575290	15:80191280-80191280	A	missense_variant	MODERATE	ST20	protein_coding	deleterious_low_confidence(0)	benign(0.294)	6.684	-	-1.14	N,N,N,N	5.9491	deleterious(0.535)	0.644
rs57268939	16:319547-319547	C	3_prime_UTR_variant,NMD_transcript_variant	MODIFIER	RGS11	nonsense_mediated_decay	-	-	-	-	-	-	-	-	0.967
rs57268939	16:319547-319547	C	downstream_gene_variant	MODIFIER	ITFG3	protein_coding	-	-	-	-	-	-	-	-	0.307
rs57268939	16:319547-319547	C	downstream_gene_variant	MODIFIER	ITFG3	protein_coding	-	-	-	-	-	-	-	-	0.307
rs57268939	16:319547-319547	C	missense_variant	MODERATE	RGS11	protein_coding	tolerated(0.25)	benign(0.01)	0.046	T,T,T	-4.91	D,N,N,N	11.2415	neutral(0.037)	0.967
rs57268939	16:319547-319547	C	missense_variant	MODERATE	RGS11	protein_coding	tolerated(0.28)	benign(0.19)	0.046	T,T,T	-4.91	D,N,N,N	11.2415	neutral(0.050)	0.967
rs57268939	16:319547-319547	C	downstream_gene_variant	MODIFIER	RGS11	protein_coding	-	-	-	-	-	-	-	-	0.967
rs57268939	16:319547-319547	C	missense_variant	MODERATE	RGS11	protein_coding	tolerated(0.24)	benign(0.01)	0.046	T,T,T	-4.91	D,N,N,N	11.2415	neutral(0.038)	0.967
rs57268939	16:319547-319547	C	downstream_gene_variant	MODIFIER	ITFG3	protein_coding	-	-	-	-	-	-	-	-	0.307
rs57268939	16:319547-319547	C	intron_variant	MODIFIER	ARHGDIG	protein_coding	-	-	-	-	-	-	-	-	0.0871
rs57268939	16:319547-319547	C	downstream_gene_variant	MODIFIER	ITFG3	protein_coding	-	-	-	-	-	-	-	-	0.307
rs57268939	16:319547-319547	C	downstream_gene_variant	MODIFIER	RGS11	protein_coding	-	-	-	-	-	-	-	-	0.967
rs57268939	16:319547-319547	C	intron_variant	MODIFIER	ARHGDIG	protein_coding	-	-	-	-	-	-	-	-	0.0871
rs57268939	16:319547-319547	C	3_prime_UTR_variant	MODIFIER	ITFG3	protein_coding	-	-	-	-	-	-	-	-	0.307
rs57268939	16:319547-319547	C	downstream_gene_variant	MODIFIER	ITFG3	protein_coding	-	-	-	-	-	-	-	-	0.307
rs57268939	16:319547-319547	C	intron_variant,non_coding_transcript_variant	MODIFIER	ARHGDIG	processed_transcript	-	-	-	-	-	-	-	-	0.0871
rs57268939	16:319547-319547	C	non_coding_transcript_exon_variant	MODIFIER	RGS11	retained_intron	-	-	-	-	-	-	-	-	0.967
rs57268939	16:319547-319547	C	downstream_gene_variant	MODIFIER	RGS11	retained_intron	-	-	-	-	-	-	-	-	0.967
rs57268939	16:319547-319547	C	downstream_gene_variant	MODIFIER	RGS11	retained_intron	-	-	-	-	-	-	-	-	0.967
rs57268939	16:319547-319547	C	3_prime_UTR_variant	MODIFIER	ITFG3	protein_coding	-	-	-	-	-	-	-	-	0.307
rs147810715	16:30999491-30999491	A	downstream_gene_variant	MODIFIER	SETD1A	protein_coding	-	-	-	-	-	-	-	-	0.00654
rs147810715	16:30999491-30999491	C	downstream_gene_variant	MODIFIER	SETD1A	protein_coding	-	-	-	-	-	-	-	-	0.00654
rs147810715	16:30999491-30999491	A	3_prime_UTR_variant	MODIFIER	HSD3B7	protein_coding	-	-	-	-	-	-	-	-	0.167
rs147810715	16:30999491-30999491	C	3_prime_UTR_variant	MODIFIER	HSD3B7	protein_coding	-	-	-	-	-	-	-	-	0.167
rs147810715	16:30999491-30999491	A	missense_variant	MODERATE	HSD3B7	protein_coding	tolerated_low_confidence(0.11)	benign(0.001)	11.9	D	3.9	D,D,N	8.4094	neutral(0.272)	0.167
rs147810715	16:30999491-30999491	C	missense_variant	MODERATE	HSD3B7	protein_coding	tolerated_low_confidence(0.74)	benign(0.001)	0.496	D	3.9	D,D,N	8.4094	neutral(0.002)	0.167
rs147810715	16:30999491-30999491	A	3_prime_UTR_variant	MODIFIER	HSD3B7	protein_coding	-	-	-	-	-	-	-	-	0.167
rs147810715	16:30999491-30999491	C	3_prime_UTR_variant	MODIFIER	HSD3B7	protein_coding	-	-	-	-	-	-	-	-	0.167
rs147810715	16:30999491-30999491	A	downstream_gene_variant	MODIFIER	HSD3B7	protein_coding	-	-	-	-	-	-	-	-	0.167
rs147810715	16:30999491-30999491	C	downstream_gene_variant	MODIFIER	HSD3B7	protein_coding	-	-	-	-	-	-	-	-	0.167
rs147810715	16:30999491-30999491	A	downstream_gene_variant	MODIFIER	HSD3B7	protein_coding	-	-	-	-	-	-	-	-	0.167
rs147810715	16:30999491-30999491	C	downstream_gene_variant	MODIFIER	HSD3B7	protein_coding	-	-	-	-	-	-	-	-	0.167
rs147810715	16:30999491-30999491	A	upstream_gene_variant	MODIFIER	AC135048.1	protein_coding	-	-	-	-	-	-	-	-	-
rs147810715	16:30999491-30999491	C	upstream_gene_variant	MODIFIER	AC135048.1	protein_coding	-	-	-	-	-	-	-	-	-
rs35266519	17:38062390-38062390	T	missense_variant	MODERATE	GSDMB	protein_coding	tolerated(0.28)	benign(0.007)	10.76	T,T,T,T,T	2.47	N,N,N,N,N,N	5.9913	neutral(0.032)	0.993
rs35266519	17:38062390-38062390	T	missense_variant	MODERATE	GSDMB	protein_coding	tolerated(0.28)	benign(0.026)	10.76	T,T,T,T,T	2.47	N,N,N,N,N,N	5.9913	neutral(0.033)	0.993
rs35266519	17:38062390-38062390	T	missense_variant	MODERATE	GSDMB	protein_coding	tolerated(0.28)	benign(0.051)	10.76	T,T,T,T,T	2.47	N,N,N,N,N,N	5.9913	neutral(0.035)	0.993
rs35266519	17:38062390-38062390	T	missense_variant	MODERATE	GSDMB	protein_coding	tolerated(0.28)	benign(0.011)	10.76	T,T,T,T,T	2.47	N,N,N,N,N,N	5.9913	neutral(0.032)	0.993
rs35266519	17:38062390-38062390	T	missense_variant	MODERATE	GSDMB	protein_coding	tolerated(0.28)	benign(0.026)	10.76	T,T,T,T,T	2.47	N,N,N,N,N,N	5.9913	neutral(0.033)	0.993
rs35266519	17:38062390-38062390	T	downstream_gene_variant	MODIFIER	GSDMB	retained_intron	-	-	-	-	-	-	-	-	0.993
rs35266519	17:38062390-38062390	T	3_prime_UTR_variant,NMD_transcript_variant	MODIFIER	GSDMB	nonsense_mediated_decay	-	-	-	-	-	-	-	-	0.993
rs35266519	17:38062390-38062390	T	non_coding_transcript_exon_variant	MODIFIER	GSDMB	retained_intron	-	-	-	-	-	-	-	-	0.993
rs35266519	17:38062390-38062390	T	non_coding_transcript_exon_variant	MODIFIER	GSDMB	retained_intron	-	-	-	-	-	-	-	-	0.993
rs35266519	17:38062390-38062390	T	upstream_gene_variant	MODIFIER	GSDMB	retained_intron	-	-	-	-	-	-	-	-	0.993
rs35266519	17:38062390-38062390	T	downstream_gene_variant	MODIFIER	GSDMB	retained_intron	-	-	-	-	-	-	-	-	0.993
rs35266519	17:38062390-38062390	T	missense_variant	MODERATE	GSDMB	protein_coding	tolerated(0.28)	benign(0.023)	10.76	T,T,T,T,T	2.47	N,N,N,N,N,N	5.9913	neutral(0.033)	0.993
rs35266519	17:38062390-38062390	T	3_prime_UTR_variant,NMD_transcript_variant	MODIFIER	GSDMB	nonsense_mediated_decay	-	-	-	-	-	-	-	-	0.993
rs35266519	17:38062390-38062390	T	3_prime_UTR_variant,NMD_transcript_variant	MODIFIER	GSDMB	nonsense_mediated_decay	-	-	-	-	-	-	-	-	0.993
rs35266519	17:38062390-38062390	T	3_prime_UTR_variant,NMD_transcript_variant	MODIFIER	GSDMB	nonsense_mediated_decay	-	-	-	-	-	-	-	-	0.993
rs150420714	19:50017538-50017538	A	synonymous_variant	LOW	FCGRT	protein_coding	-	-	-	-	-	-	-	-	0.0854
rs150420714	19:50017538-50017538	C	missense_variant	MODERATE	FCGRT	protein_coding	deleterious(0.05)	possibly_damaging(0.55)	25.6	T,T	0.922	N,N,N	3.4952	deleterious(0.532)	0.0854
rs150420714	19:50017538-50017538	A	synonymous_variant	LOW	FCGRT	protein_coding	-	-	-	-	-	-	-	-	0.0854
rs150420714	19:50017538-50017538	C	missense_variant	MODERATE	FCGRT	protein_coding	deleterious(0.05)	possibly_damaging(0.55)	25.6	T,T	0.922	N,N,N	3.4952	deleterious(0.532)	0.0854
rs150420714	19:50017538-50017538	A	non_coding_transcript_exon_variant	MODIFIER	FCGRT	retained_intron	-	-	-	-	-	-	-	-	0.0854
rs150420714	19:50017538-50017538	C	non_coding_transcript_exon_variant	MODIFIER	FCGRT	retained_intron	-	-	-	-	-	-	-	-	0.0854
rs150420714	19:50017538-50017538	A	synonymous_variant	LOW	FCGRT	protein_coding	-	-	-	-	-	-	-	-	0.0854
rs150420714	19:50017538-50017538	C	missense_variant	MODERATE	FCGRT	protein_coding	deleterious(0.04)	benign(0.295)	25.6	T,T	0.922	N,N,N	3.4952	neutral(0.441)	0.0854
rs150420714	19:50017538-50017538	A	intron_variant,non_coding_transcript_variant	MODIFIER	FCGRT	retained_intron	-	-	-	-	-	-	-	-	0.0854
rs150420714	19:50017538-50017538	C	intron_variant,non_coding_transcript_variant	MODIFIER	FCGRT	retained_intron	-	-	-	-	-	-	-	-	0.0854
rs150420714	19:50017538-50017538	A	non_coding_transcript_exon_variant	MODIFIER	FCGRT	processed_transcript	-	-	-	-	-	-	-	-	0.0854
rs150420714	19:50017538-50017538	C	non_coding_transcript_exon_variant	MODIFIER	FCGRT	processed_transcript	-	-	-	-	-	-	-	-	0.0854
rs150420714	19:50017538-50017538	A	non_coding_transcript_exon_variant	MODIFIER	FCGRT	processed_transcript	-	-	-	-	-	-	-	-	0.0854
rs150420714	19:50017538-50017538	C	non_coding_transcript_exon_variant	MODIFIER	FCGRT	processed_transcript	-	-	-	-	-	-	-	-	0.0854
rs150420714	19:50017538-50017538	A	non_coding_transcript_exon_variant	MODIFIER	FCGRT	retained_intron	-	-	-	-	-	-	-	-	0.0854
rs150420714	19:50017538-50017538	C	non_coding_transcript_exon_variant	MODIFIER	FCGRT	retained_intron	-	-	-	-	-	-	-	-	0.0854
rs150420714	19:50017538-50017538	A	intron_variant,non_coding_transcript_variant	MODIFIER	FCGRT	retained_intron	-	-	-	-	-	-	-	-	0.0854
rs150420714	19:50017538-50017538	C	intron_variant,non_coding_transcript_variant	MODIFIER	FCGRT	retained_intron	-	-	-	-	-	-	-	-	0.0854
rs150420714	19:50017538-50017538	A	intron_variant	MODIFIER	FCGRT	protein_coding	-	-	-	-	-	-	-	-	0.0854
rs150420714	19:50017538-50017538	C	intron_variant	MODIFIER	FCGRT	protein_coding	-	-	-	-	-	-	-	-	0.0854
rs150420714	19:50017538-50017538	A	synonymous_variant	LOW	FCGRT	protein_coding	-	-	-	-	-	-	-	-	0.0854
rs150420714	19:50017538-50017538	C	missense_variant	MODERATE	FCGRT	protein_coding	deleterious(0.03)	benign(0.423)	25.6	T,T	0.922	N,N,N	3.4952	deleterious(0.502)	0.0854
rs150420714	19:50017538-50017538	A	synonymous_variant,NMD_transcript_variant	LOW	FCGRT	nonsense_mediated_decay	-	-	-	-	-	-	-	-	0.0854
rs150420714	19:50017538-50017538	C	missense_variant,NMD_transcript_variant	MODERATE	FCGRT	nonsense_mediated_decay	deleterious(0.04)	benign(0.319)	25.6	T,T	0.922	N,N,N	3.4952	neutral(0.449)	0.0854
rs150420714	19:50017538-50017538	A	synonymous_variant	LOW	FCGRT	protein_coding	-	-	-	-	-	-	-	-	0.0854
rs150420714	19:50017538-50017538	C	missense_variant	MODERATE	FCGRT	protein_coding	deleterious(0.03)	possibly_damaging(0.55)	25.6	T,T	0.922	N,N,N	3.4952	deleterious(0.551)	0.0854
rs150420714	19:50017538-50017538	A	synonymous_variant,NMD_transcript_variant	LOW	FCGRT	nonsense_mediated_decay	-	-	-	-	-	-	-	-	0.0854
rs150420714	19:50017538-50017538	C	missense_variant,NMD_transcript_variant	MODERATE	FCGRT	nonsense_mediated_decay	deleterious(0.04)	benign(0.409)	25.6	T,T	0.922	N,N,N	3.4952	deleterious(0.481)	0.0854
rs150420714	19:50017538-50017538	A	non_coding_transcript_exon_variant	MODIFIER	FCGRT	retained_intron	-	-	-	-	-	-	-	-	0.0854
rs150420714	19:50017538-50017538	C	non_coding_transcript_exon_variant	MODIFIER	FCGRT	retained_intron	-	-	-	-	-	-	-	-	0.0854
rs150420714	19:50017538-50017538	A	synonymous_variant,NMD_transcript_variant	LOW	FCGRT	nonsense_mediated_decay	-	-	-	-	-	-	-	-	0.0854
rs150420714	19:50017538-50017538	C	missense_variant,NMD_transcript_variant	MODERATE	FCGRT	nonsense_mediated_decay	deleterious(0.04)	benign(0.319)	25.6	T,T	0.922	N,N,N	3.4952	neutral(0.449)	0.0854
rs150420714	19:50017538-50017538	A	5_prime_UTR_variant	MODIFIER	FCGRT	protein_coding	-	-	-	-	-	-	-	-	0.0854
rs150420714	19:50017538-50017538	C	5_prime_UTR_variant	MODIFIER	FCGRT	protein_coding	-	-	-	-	-	-	-	-	0.0854
rs150420714	19:50017538-50017538	A	intron_variant	MODIFIER	FCGRT	protein_coding	-	-	-	-	-	-	-	-	0.0854
rs150420714	19:50017538-50017538	C	intron_variant	MODIFIER	FCGRT	protein_coding	-	-	-	-	-	-	-	-	0.0854
rs150420714	19:50017538-50017538	A	synonymous_variant	LOW	FCGRT	protein_coding	-	-	-	-	-	-	-	-	0.0854
rs150420714	19:50017538-50017538	C	missense_variant	MODERATE	FCGRT	protein_coding	tolerated(0.06)	possibly_damaging(0.55)	25.6	T,T	0.922	N,N,N	3.4952	deleterious(0.510)	0.0854
rs138903557	2:24245713-24245713	G	missense_variant	MODERATE	MFSD2B	protein_coding	deleterious(0)	probably_damaging(0.992)	27.4	D,D	5.39	D,D	17.0145	deleterious(0.892)	0.464
rs138903557	2:24245713-24245713	G	missense_variant	MODERATE	MFSD2B	protein_coding	deleterious(0)	probably_damaging(0.994)	27.4	D,D	5.39	D,D	17.0145	deleterious(0.897)	0.464
rs138903557	2:24245713-24245713	G	upstream_gene_variant	MODIFIER	MFSD2B	nonsense_mediated_decay	-	-	-	-	-	-	-	-	0.464
rs138903557	2:24245713-24245713	G	non_coding_transcript_exon_variant	MODIFIER	MFSD2B	retained_intron	-	-	-	-	-	-	-	-	0.464
rs138903557	2:24245713-24245713	G	downstream_gene_variant	MODIFIER	MFSD2B	retained_intron	-	-	-	-	-	-	-	-	0.464
rs147820690	2:160735174-160735174	T	missense_variant	MODERATE	LY75	protein_coding	tolerated(0.08)	probably_damaging(0.999)	25.4	T,T,T,T,T	4.43	D,D,D,D,D	13.1585	deleterious(0.790)	0.998
rs147820690	2:160735174-160735174	T	non_coding_transcript_exon_variant	MODIFIER	LY75	retained_intron	-	-	-	-	-	-	-	-	0.998
rs147820690	2:160735174-160735174	T	missense_variant	MODERATE	LY75-CD302	protein_coding	tolerated(0.08)	probably_damaging(0.998)	25.4	T,T,T,T,T	4.43	D,D,D,D,D	13.1585	deleterious(0.774)	-
rs147820690	2:160735174-160735174	T	missense_variant	MODERATE	LY75-CD302	protein_coding	tolerated(0.06)	probably_damaging(0.966)	25.4	T,T,T,T,T	4.43	D,D,D,D,D	13.1585	deleterious(0.730)	-
rs147820690	2:160735174-160735174	T	missense_variant	MODERATE	LY75	protein_coding	tolerated(0.06)	probably_damaging(0.966)	25.4	T,T,T,T,T	4.43	D,D,D,D,D	13.1585	deleterious(0.730)	0.998
rs147820690	2:160735174-160735174	T	missense_variant	MODERATE	LY75	protein_coding	tolerated(0.08)	probably_damaging(0.998)	25.4	T,T,T,T,T	4.43	D,D,D,D,D	13.1585	deleterious(0.774)	0.998
rs116274727	2:192701265-192701265	C	missense_variant	MODERATE	SDPR	protein_coding	deleterious(0.01)	probably_damaging(0.928)	23.7	T	5.16	D	15.1653	deleterious(0.781)	0.691
rs201148397	22:37482458-37482458	A	missense_variant,splice_region_variant	MODERATE	TMPRSS6	protein_coding	tolerated(0.71)	benign(0.003)	9.774	T,T,T,T,T	3.49	D,D,D,D,D	5.9111	neutral(0.002)	0.134
rs201148397	22:37482458-37482458	A	missense_variant,splice_region_variant	MODERATE	TMPRSS6	protein_coding	tolerated(0.61)	benign(0.012)	9.774	T,T,T,T,T	3.49	D,D,D,D,D	5.9111	neutral(0.005)	0.134
rs201148397	22:37482458-37482458	A	missense_variant,splice_region_variant	MODERATE	TMPRSS6	protein_coding	tolerated(0.68)	benign(0.003)	9.774	T,T,T,T,T	3.49	D,D,D,D,D	5.9111	neutral(0.002)	0.134
rs201148397	22:37482458-37482458	A	missense_variant,splice_region_variant	MODERATE	TMPRSS6	protein_coding	tolerated(0.61)	benign(0.012)	9.774	T,T,T,T,T	3.49	D,D,D,D,D	5.9111	neutral(0.005)	0.134
rs201148397	22:37482458-37482458	A	downstream_gene_variant	MODIFIER	RP5-1170K4.7	antisense	-	-	-	-	-	-	-	-	-
rs201148397	22:37482458-37482458	A	upstream_gene_variant	MODIFIER	TMPRSS6	protein_coding	-	-	-	-	-	-	-	-	0.134
rs201148397	22:37482458-37482458	A	missense_variant,splice_region_variant	MODERATE	TMPRSS6	protein_coding	tolerated(0.4)	benign(0.004)	9.774	T,T,T,T,T	3.49	D,D,D,D,D	5.9111	neutral(0.016)	0.134
rs28910273	3:142188337-142188337	C	missense_variant	MODERATE	ATR	protein_coding	tolerated(0.06)	benign(0.005)	6.31	T,T	0.823	N,N	9.3302	-	-
rs77208665	3:142274770-142274770	C	missense_variant	MODERATE	ATR	protein_coding	tolerated(0.06)	possibly_damaging(0.601)	21.9	T,T	4.16	D,D	12.4896	-	-
rs151053159	5:1078832-1078832	A	missense_variant	MODERATE	SLC12A7	protein_coding	tolerated(0.29)	possibly_damaging(0.523)	23.8	D	3.71	D	14.9789	neutral(0.205)	0.0914
rs151053159	5:1078832-1078832	T	missense_variant	MODERATE	SLC12A7	protein_coding	tolerated(0.11)	possibly_damaging(0.906)	24.5	D	3.71	D	14.9789	deleterious(0.631)	0.0914
rs151053159	5:1078832-1078832	A	upstream_gene_variant	MODIFIER	SLC12A7	retained_intron	-	-	-	-	-	-	-	-	0.0914
rs151053159	5:1078832-1078832	T	upstream_gene_variant	MODIFIER	SLC12A7	retained_intron	-	-	-	-	-	-	-	-	0.0914
rs151053159	5:1078832-1078832	A	non_coding_transcript_exon_variant	MODIFIER	SLC12A7	retained_intron	-	-	-	-	-	-	-	-	0.0914
rs151053159	5:1078832-1078832	T	non_coding_transcript_exon_variant	MODIFIER	SLC12A7	retained_intron	-	-	-	-	-	-	-	-	0.0914
rs151053159	5:1078832-1078832	A	upstream_gene_variant	MODIFIER	SLC12A7	protein_coding	-	-	-	-	-	-	-	-	0.0914
rs151053159	5:1078832-1078832	T	upstream_gene_variant	MODIFIER	SLC12A7	protein_coding	-	-	-	-	-	-	-	-	0.0914
rs121434346	5:1212453-1212453	A	missense_variant	MODERATE	SLC6A19	protein_coding	tolerated(0.45)	probably_damaging(0.938)	23.6	T	5.09	A	18.8359	-	-
rs145535174	6:161134124-161134124	G	intron_variant,non_coding_transcript_variant	MODIFIER	PLG	processed_transcript	-	-	-	-	-	-	-	-	0.211
rs145535174	6:161134124-161134124	G	missense_variant	MODERATE	PLG	protein_coding	deleterious(0)	probably_damaging(0.981)	23.8	T	3.94	D	11.1502	deleterious(0.870)	0.211
rs145535174	6:161134124-161134124	G	downstream_gene_variant	MODIFIER	PLG	protein_coding	-	-	-	-	-	-	-	-	0.211
rs145535174	6:161134124-161134124	G	downstream_gene_variant	MODIFIER	PLG	protein_coding	-	-	-	-	-	-	-	-	0.211
rs145535174	6:161134124-161134124	G	non_coding_transcript_exon_variant	MODIFIER	PLG	processed_transcript	-	-	-	-	-	-	-	-	0.211
rs145535174	6:161134124-161134124	G	downstream_gene_variant	MODIFIER	PLG	retained_intron	-	-	-	-	-	-	-	-	0.211
rs145535174	6:161134124-161134124	G	downstream_gene_variant	MODIFIER	PLG	processed_transcript	-	-	-	-	-	-	-	-	0.211
rs145535174	6:161134124-161134124	G	downstream_gene_variant	MODIFIER	PLG	retained_intron	-	-	-	-	-	-	-	-	0.211
rs145535174	6:161134124-161134124	G	downstream_gene_variant	MODIFIER	PLG	processed_transcript	-	-	-	-	-	-	-	-	0.211
rs74848966	7:100365467-100365467	A	missense_variant	MODERATE	ZAN	polymorphic_pseudogene	-	benign(0.106)	15.1	T,T,T,T	0.659	N,N,N,N	7.2427	-	-
rs74848966	7:100365467-100365467	A	missense_variant	MODERATE	ZAN	polymorphic_pseudogene	-	benign(0.081)	15.1	T,T,T,T	0.659	N,N,N,N	7.2427	-	-
rs74848966	7:100365467-100365467	A	missense_variant	MODERATE	ZAN	polymorphic_pseudogene	-	benign(0.106)	15.1	T,T,T,T	0.659	N,N,N,N	7.2427	-	-
rs74848966	7:100365467-100365467	A	missense_variant	MODERATE	ZAN	polymorphic_pseudogene	-	possibly_damaging(0.723)	15.1	T,T,T,T	0.659	N,N,N,N	7.2427	-	-
rs74848966	7:100365467-100365467	A	missense_variant	MODERATE	ZAN	polymorphic_pseudogene	-	benign(0.097)	15.1	T,T,T,T	0.659	N,N,N,N	7.2427	-	-
rs74848966	7:100365467-100365467	A	missense_variant	MODERATE	ZAN	polymorphic_pseudogene	-	benign(0.056)	15.1	T,T,T,T	0.659	N,N,N,N	7.2427	-	-
rs74848966	7:100365467-100365467	A	missense_variant	MODERATE	ZAN	protein_coding	-	benign(0.018)	15.1	T,T,T,T	0.659	N,N,N,N	7.2427	-	-
rs74848966	7:100365467-100365467	A	missense_variant	MODERATE	ZAN	protein_coding	-	probably_damaging(0.961)	15.1	T,T,T,T	0.659	N,N,N,N	7.2427	-	-
rs74848966	7:100365467-100365467	A	missense_variant	MODERATE	ZAN	protein_coding	tolerated(0.18)	benign(0.271)	15.1	T,T,T,T	0.659	N,N,N,N	7.2427	neutral(0.085)	-
rs74848966	7:100365467-100365467	A	missense_variant	MODERATE	ZAN	protein_coding	-	unknown(0)	15.1	T,T,T,T	0.659	N,N,N,N	7.2427	-	-
rs141547371	9:214606-214606	C	missense_variant	MODERATE	C9orf66	protein_coding	tolerated_low_confidence(0.23)	possibly_damaging(0.883)	23.3	T	3.04	N	7.919	neutral(0.386)	-
rs141547371	9:214606-214606	C	upstream_gene_variant	MODIFIER	DOCK8	protein_coding	-	-	-	-	-	-	-	-	0.63
rs141547371	9:214606-214606	C	upstream_gene_variant	MODIFIER	DOCK8	protein_coding	-	-	-	-	-	-	-	-	0.63
rs141547371	9:214606-214606	C	upstream_gene_variant	MODIFIER	DOCK8	retained_intron	-	-	-	-	-	-	-	-	0.63
rs141547371	9:214606-214606	C	upstream_gene_variant	MODIFIER	DOCK8	nonsense_mediated_decay	-	-	-	-	-	-	-	-	0.63
rs141547371	9:214606-214606	C	upstream_gene_variant	MODIFIER	DOCK8	protein_coding	-	-	-	-	-	-	-	-	0.63
rs141547371	9:214606-214606	C	upstream_gene_variant	MODIFIER	DOCK8	nonsense_mediated_decay	-	-	-	-	-	-	-	-	0.63
rs146597587	9:6255967-6255967	C	splice_acceptor_variant	HIGH	IL33	protein_coding	-	-	-	-	-	-	-	-	0.866
rs146597587	9:6255967-6255967	C	splice_acceptor_variant	HIGH	IL33	protein_coding	-	-	-	-	-	-	-	-	0.866
rs146597587	9:6255967-6255967	C	splice_acceptor_variant	HIGH	IL33	protein_coding	-	-	-	-	-	-	-	-	0.866
rs146879704	9:114886569-114886569	T	missense_variant	MODERATE	SUSD1	protein_coding	tolerated(0.06)	probably_damaging(1)	29.1	-	4.95	D,D,D,D	10.8805	deleterious(0.823)	0.485
rs146879704	9:114886569-114886569	T	missense_variant	MODERATE	SUSD1	protein_coding	deleterious(0.05)	probably_damaging(1)	29.1	-	4.95	D,D,D,D	10.8805	deleterious(0.845)	0.485
rs146879704	9:114886569-114886569	T	missense_variant	MODERATE	SUSD1	protein_coding	deleterious(0.04)	probably_damaging(1)	29.1	-	4.95	D,D,D,D	10.8805	deleterious(0.849)	0.485
rs146879704	9:114886569-114886569	T	missense_variant	MODERATE	SUSD1	protein_coding	deleterious(0.05)	probably_damaging(1)	29.1	-	4.95	D,D,D,D	10.8805	deleterious(0.845)	0.485
rs146879704	9:114886569-114886569	T	missense_variant	MODERATE	SUSD1	protein_coding	deleterious(0.01)	probably_damaging(1)	29.1	-	4.95	D,D,D,D	10.8805	deleterious(0.905)	0.485
rs146879704	9:114886569-114886569	T	downstream_gene_variant	MODIFIER	SUSD1	processed_transcript	-	-	-	-	-	-	-	-	0.485
rs146879704	9:114886569-114886569	T	non_coding_transcript_exon_variant	MODIFIER	SUSD1	retained_intron	-	-	-	-	-	-	-	-	0.485
rs141547732	9:136280025-136280025	A	intron_variant	MODIFIER	REXO4	protein_coding	-	-	-	-	-	-	-	-	0.655
rs141547732	9:136280025-136280025	A	missense_variant	MODERATE	REXO4	protein_coding	tolerated(0.1)	benign(0.004)	10.78	T,T,T	2.76	N,N	8.7522	neutral(0.286)	0.655
rs141547732	9:136280025-136280025	A	missense_variant	MODERATE	REXO4	protein_coding	tolerated(0.24)	benign(0.004)	10.78	T,T,T	2.76	N,N	8.7522	neutral(0.037)	0.655
rs141547732	9:136280025-136280025	A	intron_variant	MODIFIER	REXO4	protein_coding	-	-	-	-	-	-	-	-	0.655
rs141547732	9:136280025-136280025	A	intron_variant,non_coding_transcript_variant	MODIFIER	REXO4	processed_transcript	-	-	-	-	-	-	-	-	0.655
rs141547732	9:136280025-136280025	A	intron_variant,non_coding_transcript_variant	MODIFIER	ADAMTS13	processed_transcript	-	-	-	-	-	-	-	-	0.523
rs141547732	9:136280025-136280025	A	intron_variant,non_coding_transcript_variant	MODIFIER	REXO4	processed_transcript	-	-	-	-	-	-	-	-	0.655
