# Supplementary material for: Rare coding variants pinpoint genes that control human hematological traits
Source: PLoS Genet. 2017 Aug 7;13(8):e1006925. doi: 10.1371/journal.pgen.1006925 (PMC5560754; doi:10.1371/journal.pgen.1006925)
Supplement: S5 Table — For each blood-cell trait, we conditioned the association of the novel rare or coding variants on genotypes at these known blood-cell trait variants. (XLSX) [file pgen.1006925.s006.xlsx]

## Sheet: Table S5
Table S5. List of variants for condtional analyses. For each blood-cell trait, we conditioned the association of the novel rare or coding variants on genotypes at these known blood-cell trait variants.
EOSIN	HCT	HGB	MCH	MCV	MONO	MPV	NEUTRO	PLT	RBC	RDW	WBC
1:8504421_C_A	1:3318832_G_GC	1:3691528_A_G	1:2996602_T_C	1:2996602_T_C	1:9711642_A_G	1:2996602_T_C	1:8917102_T_G	1:2146165_C_A	1:2996602_T_C	1:3691528_A_G	1:8520487_AAAG_A
1:9355472_A_C	1:10357806_G_C	1:46073489_G_A	1:3691528_A_G	1:3691528_A_G	1:26653972_CA_C	1:7794289_A_G	1:27121930_G_A	1:10451799_C_T	1:3691528_A_G	1:3691997_AGTCAGCCTAGGGGCTGT_A	1:23850023_G_C
1:12099345_A_G	1:46073489_G_A	1:155178782_A_T	1:11881141_C_A	1:11889815_G_A	1:43421956_CGCCTGTAATCCCAG_C	1:10271688_C_G	1:36943916_C_G	1:12028655_C_T	1:16370178_A_AGCTCT	1:22702231_T_C	1:28186506_A_C
1:12175658_G_A	1:53330458_A_G	1:161623025_G_C	1:23847464_C_A	1:20916238_G_A	1:53330458_A_G	1:17720162_T_G	1:36947888_G_A	1:25736369_C_T	1:46432105_A_C	1:23847464_C_A	1:36943916_C_G
1:23847464_C_A	1:155178782_A_T	1:172140548_C_T	1:25570081_T_C	1:23847464_C_A	1:56636881_C_T	1:25877492_C_T	1:46432105_A_C	1:25889422_C_T	1:120272477_T_C	1:25584976_G_A	1:36947888_G_A
1:24109890_C_CAT	1:161485259_G_T	1:203650945_C_T	1:25710410_A_T	1:25561667_G_A	1:92753336_T_C	1:25889422_C_T	1:56906274_G_A	1:31241886_G_T	1:155178782_A_T	1:25732087_G_A	1:46432105_A_C
1:42371414_T_C	1:214180721_A_G	1:213966887_T_C	1:37939173_T_C	1:26872832_G_A	1:92878407_C_T	1:29203907_T_C	1:65911607_T_C	1:40395195_A_G	1:198552900_G_A	1:38409073_A_G	1:65911607_T_C
1:65209111_C_A	1:231510267_A_AT	1:214180721_A_G	1:39714238_T_A	1:37939173_T_C	1:93016228_T_C	1:45810865_G_A	1:66105944_C_T	1:45847562_G_A	1:199010721_C_T	1:40035928_G_T	1:66105944_C_T
1:65423447_G_A	1:231558054_G_C	1:231470772_A_G	1:40073011_G_C	1:47681761_G_A	1:93269618_T_A	1:111732711_G_A	1:79411968_C_A	1:113154400_C_T	1:203281175_G_C	1:43428757_A_G	1:108743059_G_C
1:65491914_C_A	2:23897725_G_A	1:231558054_G_C	1:47681761_G_A	1:66105944_C_T	1:101106534_G_A	1:113154400_C_T	1:108743059_G_C	1:118155145_AAGTC_A	1:205244972_T_A	1:118251143_C_T	1:110470764_G_A
1:87752000_A_T	2:27748992_AT_A	1:248039451_C_T	1:66105944_C_T	1:68165693_A_C	1:110435328_G_A	1:118155145_AAGTC_A	1:114377568_A_G	1:150327896_C_CA	1:209936631_G_A	1:158586966_A_T	1:114377568_A_G
1:93738515_A_AAG	2:46293826_C_T	2:23897725_G_A	1:68165693_A_C	1:115062527_T_C	1:110470764_G_A	1:154092056_C_A	1:159174683_T_C	1:154157848_CAAAA_C	1:214180721_A_G	1:158595842_C_A	1:159175494_C_T
1:101625883_A_G	2:46352326_C_G	2:46293826_C_T	1:114932865_G_C	1:118153011_A_C	1:118153011_A_C	1:156869714_G_A	1:159174885_T_C	1:156434703_G_T	1:231532312_G_A	1:168103616_G_C	1:159282889_CTTTT_C
1:101652522_C_T	2:46353166_A_G	2:46352326_C_G	1:118153011_A_C	1:118153977_T_G	1:150584103_G_T	1:156878473_C_T	1:159175494_C_T	1:156776717_T_C	1:231558054_G_C	1:172425529_C_G	1:159518892_G_A
1:150550924_T_C	2:47030363_A_G	2:46353166_A_G	1:118153977_T_G	1:118251143_C_T	1:159175354_G_A	1:156881054_TCTCC_T	1:161609572_G_T	1:171929451_A_G	1:248039451_C_T	1:203281175_G_C	1:161609572_G_T
1:150584103_G_T	2:112167931_T_C	2:47030363_A_G	1:118251143_C_T	1:154291255_G_C	1:159175494_C_T	1:159892088_G_A	1:227175367_G_T	1:171939641_A_T	2:8754206_G_A	1:203650945_C_T	1:208034329_C_T
1:198598389_G_GA	2:112250758_G_A	2:113965198_T_A	1:154291255_G_C	1:158586966_A_T	1:185391167_G_A	1:161188893_T_G	1:236102886_G_A	1:199010721_C_T	2:23897725_G_A	1:205182872_A_C	1:224582207_CT_C
1:199010721_C_T	2:113965198_T_A	2:121995638_G_C	1:158586966_A_T	1:158595842_C_A	1:205767885_G_A	1:171644586_G_A	1:247601595_T_C	1:205244972_T_A	2:27748992_AT_A	1:211843076_C_G	1:236102886_G_A
1:221051566_A_G	2:121995638_G_C	2:145783282_G_A	1:158595842_C_A	1:158638260_G_A	1:225895806_G_A	1:171908524_T_A	2:24599879_AT_A	1:230293530_C_T	2:46293826_C_T	1:230300481_C_T	1:247601595_T_C
2:8439629_G_A	2:145644545_C_T	2:208003579_A_T	1:198552900_G_A	1:198552900_G_A	1:236102886_G_A	1:171935228_C_G	2:27748992_AT_A	1:247601595_T_C	2:46315516_C_G	1:248022670_A_G	1:248039451_C_T
2:28685961_T_A	2:176974104_G_T	2:219279097_A_G	1:199010721_C_T	1:199010721_C_T	1:244487927_T_C	1:171939641_A_T	2:43451957_G_A	1:247712303_T_C	2:46349271_T_C	1:248038325_T_C	2:24154964_C_T
2:61768239_ATATAT_A	2:208003579_A_T	3:12395958_G_A	1:203281175_G_C	1:203281175_G_C	2:43360065_A_T	1:199010721_C_T	2:55013646_G_A	1:247719769_G_A	2:46353166_A_G	2:8762414_T_G	2:27748992_AT_A
2:85801082_A_T	2:219279097_A_G	3:52567014_G_T	1:203650945_C_T	1:203650945_C_T	2:65665273_G_T	1:202909974_G_C	2:113865834_A_C	1:248038325_T_C	2:58984109_C_T	2:27748992_AT_A	2:55013646_G_A
2:97201682_G_A	3:12358230_T_A	3:56774215_C_CA	1:205244972_T_A	1:205244972_T_A	2:111752151_T_C	1:204951209_C_T	2:160518289_CT_C	2:27748992_AT_A	2:60629438_TAC_T	2:60725451_G_C	2:61703319_G_A
2:97236652_AT_A	3:52567014_G_T	3:58399886_TC_T	1:209936631_G_A	1:209936631_G_A	2:111753076_C_CAAAAAAAAA	1:205209745_A_G	2:169707262_AAATTCTCTGG_A	2:31477838_G_A	2:60704739_T_G	2:62523565_C_G	2:65665641_G_T
2:102968867_T_TTA	3:56774215_C_CA	3:69805616_AT_A	1:248038210_G_A	1:211391316_A_T	2:111786637_A_G	1:205244972_T_A	2:182324186_CTT_C	2:38050232_C_G	2:62394768_C_CA	2:64860029_CTTCAAA_C	2:113865834_A_C
2:103051474_TA_T	3:58399886_TC_T	3:194506202_ACT_A	1:248039451_C_T	1:248039451_C_T	2:111910694_C_T	1:207280739_A_T	2:218999982_G_A	2:43451957_G_A	2:62523565_C_G	2:169313518_C_T	2:143831599_A_G
2:111900560_T_C	3:69805616_AT_A	3:194676805_G_A	2:8754206_G_A	2:8762414_T_G	2:136892165_C_G	1:247712303_T_C	2:219020958_C_T	2:68962137_G_A	2:100762215_AG_A	2:219138170_T_G	2:161336406_C_A
2:112388532_C_T	3:169117005_A_G	4:55408875_A_T	2:24154964_C_T	2:24030829_AAT_A	2:169707262_AAATTCTCTGG_A	1:247719769_G_A	2:219138170_T_G	2:70172587_G_A	2:111609943_T_C	2:239101656_G_GA	2:169707262_AAATTCTCTGG_A
2:213824045_A_G	3:194506202_ACT_A	4:77373079_C_T	2:25946470_T_G	2:26357294_C_T	2:182324186_CTT_C	1:248020556_G_C	2:237776165_G_C	2:112185844_T_C	2:111736823_A_G	3:12271918_A_AT	2:181907725_A_G
2:213898232_A_G	3:194676805_G_A	4:88030261_G_T	2:26357294_C_T	2:43451957_G_A	2:182396032_T_G	1:248039294_G_A	3:42877711_A_G	2:121013169_G_A	2:112131145_C_T	3:24334511_T_TTTTG	2:182324186_CTT_C
2:231122057_T_G	4:55408875_A_T	4:103188709_C_T	2:43451957_G_A	2:58984109_C_T	2:219187901_C_T	1:248039451_C_T	3:128316435_A_G	2:160677375_C_G	2:112167931_T_C	3:49311131_C_G	2:218999982_G_A
2:234114532_CT_C	4:77373079_C_T	4:115569030_T_G	2:58984109_C_T	2:60629438_TAC_T	2:220052329_T_C	2:16620803_A_G	3:128323424_G_C	2:160690656_G_A	2:112268285_T_C	3:132202449_T_A	2:219020958_C_T
2:242294913_A_G	4:81181072_A_T	5:457261_C_A	2:60629438_TAC_T	2:60723672_T_C	2:225750753_T_C	2:31477838_G_A	3:141008123_A_G	2:192696255_A_G	2:113965198_T_A	3:133467377_T_A	2:219138170_T_G
2:242698640_G_A	4:88016514_G_A	5:34507785_T_C	2:60723672_T_C	2:62286552_A_G	2:227296995_C_T	2:37068428_C_T	4:705074_C_T	2:211540507_C_A	2:121995638_G_C	3:141623304_A_G	2:232579379_G_A
3:3153339_G_A	4:103188709_C_T	5:40620582_C_T	2:64950795_C_T	2:62523565_C_G	2:241568326_C_T	2:38050232_C_G	4:7047102_C_T	2:219093934_G_A	2:181940642_G_A	3:142653512_C_T	2:237776165_G_C
3:10227980_C_G	5:34507785_T_C	5:76479833_T_C	2:87002229_C_T	2:64950795_C_T	3:12268191_C_G	2:55196956_G_A	4:55408999_T_C	2:227296995_C_T	2:190432985_C_T	3:171338569_T_A	3:12268191_C_G
3:12334991_G_A	5:40494678_C_G	5:176798040_T_G	2:111609943_T_C	2:68639313_A_C	3:24334511_T_TTTTG	2:66642950_A_G	4:55501286_T_TA	2:241510903_G_A	2:208003579_A_T	3:171417570_G_A	3:42877711_A_G
3:33047283_G_A	5:76479833_T_C	6:2050791_A_G	2:111811665_C_T	2:87002229_C_T	3:39307162_G_A	2:70164840_G_A	4:72615362_A_G	3:12268191_C_G	2:219279097_A_G	3:171442535_C_A	3:47087837_T_A
3:42906116_T_C	5:176798040_T_G	6:7229619_G_A	2:111941995_T_C	2:111609943_T_C	3:42877711_A_G	2:85659527_G_T	4:74703999_C_T	3:18311412_G_A	3:16932989_G_A	3:171528353_G_A	3:128316435_A_G
3:51209731_C_T	6:2050791_A_G	6:16288192_G_A	2:112131145_C_T	2:111811665_C_T	3:42906116_T_C	2:86118276_GTT_G	4:74959996_A_G	3:56774215_C_CA	3:24334511_T_TTTTG	3:171529935_T_G	3:128323424_G_C
3:111857569_G_A	6:7232389_C_T	6:26072992_C_T	2:112167931_T_C	2:112131145_C_T	3:46298373_G_T	2:109064563_C_T	4:106061534_C_A	3:56849749_T_C	3:52833805_C_A	3:171777646_A_T	3:140927121_A_G
3:112071413_A_T	6:26072992_C_T	6:26118537_CTCAAAGATCAGTTTGG_C	2:112268285_T_C	2:112167931_T_C	3:46354619_A_G	2:113496453_G_A	5:1104938_C_T	3:56950055_G_A	3:56774215_C_CA	3:182504827_C_CA	3:141206800_C_T
3:112686075_T_C	6:26118537_CTCAAAGATCAGTTTGG_C	6:29916885_T_C	2:165548569_G_A	2:112268285_T_C	3:46364860_G_A	2:121013169_G_A	5:1285974_C_A	3:58282576_T_C	3:58399886_TC_T	3:195802843_C_CA	3:196516288_A_C
3:128297569_G_C	6:29916885_T_C	6:31242083_G_C	2:169893419_G_A	2:174219135_G_A	3:46412559_C_T	2:143831599_A_G	5:68590400_G_C	3:72397279_A_G	3:69805616_AT_A	3:195813757_C_T	4:702972_T_C
3:128316435_A_G	6:32559110_T_C	6:32623434_T_C	2:174219135_G_A	2:211540507_C_A	3:47087837_T_A	2:191728044_G_A	5:71728688_A_G	3:122833003_C_T	3:71256309_C_T	3:195908711_T_C	4:38677011_T_TC
3:128336298_G_T	6:43731651_G_T	6:43731651_G_T	2:190432985_C_T	2:239093373_G_GT	3:71824685_G_A	2:192696255_A_G	5:131686146_G_A	3:124345362_A_C	3:141150026_A_G	4:69598006_A_T	4:55408999_T_C
3:169518455_T_C	6:43742626_T_C	6:43742626_T_C	2:190441317_A_G	3:16932989_G_A	3:123105119_C_T	2:211540507_C_A	5:140284216_G_A	3:168845418_T_G	3:142299926_A_G	4:144913259_T_C	4:55501286_T_TA
3:188446663_GAA_G	6:43801905_CT_C	6:43801905_CT_C	2:211540507_C_A	3:16970938_A_G	3:128306418_T_C	2:219093934_G_A	5:141462661_C_T	3:172294500_G_A	3:169117005_A_G	4:153662239_T_C	4:72615362_A_G
3:196511108_TA_T	6:43809802_T_C	6:43809802_T_C	2:219272294_G_T	3:17033983_C_CAG	3:128323424_G_C	2:223972127_A_G	5:148200011_T_C	3:178740422_T_A	3:194676805_G_A	5:1041433_C_T	4:74703999_C_T
4:38657819_G_A	6:43941137_T_C	6:43941137_T_C	2:239069926_C_T	3:20105673_A_G	3:128349376_T_G	2:224874874_G_A	5:173205318_G_A	3:183678578_C_CT	3:195830380_A_T	5:1051757_A_C	4:74959996_A_G
4:38664499_A_G	6:44030011_A_G	6:44030011_A_G	2:239093373_G_GT	3:24334511_T_TTTTG	3:141202983_A_G	2:241510903_G_A	5:179184488_G_A	3:184088987_A_G	3:195908711_T_C	5:1058387_G_A	4:83547862_G_A
4:83547862_G_A	6:126811928_A_T	6:52656169_T_G	2:241510903_G_A	3:49238718_A_G	3:196516288_A_C	3:15701184_G_T	6:7211751_G_A	3:184090242_C_T	4:15592864_C_T	5:1075051_A_G	4:145089864_AC_A
4:103449131_A_G	6:130374461_T_A	6:127448249_C_G	3:12268191_C_G	3:66452973_TTGCATGGTGGGAAGGACCCAAGG_T	4:6990569_C_G	3:18311412_G_A	6:16744687_C_T	3:184090266_C_T	4:55408875_A_T	5:1085734_C_T	5:1285974_C_A
5:10624866_T_G	6:135415208_G_A	6:135418916_A_G	3:16932989_G_A	3:71256309_C_T	4:7045070_T_TGCGGCG	3:56739923_T_C	6:21381527_G_A	3:184091102_T_G	4:55408999_T_C	5:1093511_G_A	5:68590400_G_C
5:35844125_G_A	6:135418916_A_G	7:671593_C_CA	3:16970938_A_G	3:132411168_C_T	4:55501109_C_G	3:56774215_C_CA	6:22359515_G_A	3:184093040_G_A	4:77410318_C_A	5:1093861_C_T	5:71728688_A_G
5:98241228_TA_T	7:671593_C_CA	7:1286567_G_T	3:20105673_A_G	3:133467377_T_A	4:83547862_G_A	3:56834799_C_T	6:29923091_T_G	3:185488303_C_A	4:81181072_A_T	5:1104938_C_T	5:131686146_G_A
5:110401872_T_C	7:1286567_G_T	7:6749758_G_A	3:24334511_T_TTTTG	3:133476769_C_T	4:84151427_T_C	3:56849749_T_C	6:31242174_G_A	3:196511108_TA_T	4:83895232_A_G	5:36156782_G_A	5:141462661_C_T
5:110426451_C_T	7:6749758_G_A	7:100083971_G_A	3:49238718_A_G	3:133484393_T_C	4:105864529_ACT_A	3:56950055_G_A	6:32450089_G_T	4:3449781_G_A	4:88044336_G_A	5:67596088_G_A	5:148200011_T_C
5:131095677_G_A	7:100083971_G_A	7:100134686_A_C	3:66452973_TTGCATGGTGGGAAGGACCCAAGG_T	3:141231932_G_A	4:145053198_C_T	3:113300183_A_T	6:42515791_C_T	4:6891455_T_G	5:1104938_C_T	5:72201058_G_A	5:150567017_A_G
5:131412238_A_G	7:100134686_A_C	7:100239422_G_A	3:71256309_C_T	3:141248515_A_G	4:146008537_C_T	3:122833003_C_T	6:87837958_TATG_T	4:57767327_T_A	5:1284135_C_T	5:127364126_C_A	5:173205318_G_A
5:131804347_C_A	7:100232933_T_A	7:100275444_G_A	3:88132979_T_G	3:141832981_C_T	5:55453942_A_T	3:124303696_C_T	6:109590004_A_G	4:88183820_T_C	5:34507785_T_C	5:127418850_C_G	5:179126090_C_T
5:131864035_A_C	7:100275444_G_A	7:100298904_T_C	3:101161690_C_CA	3:142299926_A_G	5:71762544_G_A	3:124337112_A_G	6:135418916_A_G	4:106034084_T_C	5:76479833_T_C	5:173363889_C_T	6:7139160_CT_C
5:131903928_G_A	7:100314474_C_T	7:100314474_C_T	3:132411168_C_T	3:178749029_GA_G	5:131686146_G_A	3:124377326_T_G	6:135669097_T_A	4:110858515_CTT_C	5:88191635_C_T	5:175624976_C_T	6:16744687_C_T
5:133451683_C_A	7:100321528_G_T	7:134369310_A_G	3:133467377_T_A	3:195803322_CT_C	5:149433400_G_GC	3:124467247_C_A	6:159515077_A_G	4:120480233_TA_T	5:154035385_GA_G	6:3162378_C_A	6:21381527_G_A
5:141499041_A_G	7:134369310_A_G	7:151413194_T_C	3:133476769_C_T	3:195821029_GT_G	5:149467663_G_A	3:167373858_C_G	7:6704332_A_G	4:124727524_T_C	5:176780246_CA_C	6:3375301_A_T	6:22343592_G_A
5:148200011_T_C	7:151413194_T_C	8:23372787_T_TTTTG	3:133484393_T_C	3:195902930_T_C	5:149498871_AG_A	4:3284751_G_A	7:28277107_C_G	4:145053198_C_T	6:2050791_A_G	6:3466767_T_A	6:29596242_G_A
5:150461049_A_G	8:116601902_C_T	8:42433985_TC_T	3:133492329_TTGTGTG_T	3:195908711_T_C	5:150567017_A_G	4:6891455_T_G	7:28724374_G_T	4:152364768_CT_C	6:7232389_C_T	6:25933932_A_T	6:29923091_T_G
6:209159_C_T	8:128928246_C_T	8:95935164_C_A	3:141231932_G_A	4:9960841_TA_T	5:173207353_A_G	4:6924797_G_A	7:45009341_A_G	4:157678774_C_T	6:15180506_G_C	6:26072992_C_T	6:31241761_A_T
6:376329_G_A	9:2622146_ACGGCGGCGG_A	8:116495909_T_A	3:141248515_A_G	4:15603069_G_C	6:7145191_T_G	4:57767327_T_A	7:47447921_A_G	5:1286516_C_A	6:26072992_C_T	6:26118537_CTCAAAGATCAGTTTGG_C	6:31242174_G_A
6:577820_A_G	9:4118111_G_T	8:128958771_C_T	3:141832981_C_T	4:38947690_T_C	6:7156759_C_T	4:88016514_G_A	7:50284557_G_A	5:65916784_G_A	6:26118537_CTCAAAGATCAGTTTGG_C	6:30124811_C_T	6:31540556_T_C
6:29935250_G_A	9:13980152_G_A	9:2622146_ACGGCGGCGG_A	3:142299926_A_G	4:39365720_A_G	6:10526373_T_A	4:95455259_C_T	7:92236829_A_G	5:72162997_G_GA	6:29910771_C_T	6:30128442_C_T	6:32011358_A_G
6:31337211_G_A	9:32455262_T_C	9:4118111_G_T	3:178740422_T_A	4:55408875_A_T	6:22343592_G_A	4:102800148_C_CA	7:92408370_C_T	5:75964507_C_T	6:31315407_C_CT	6:31414731_C_T	6:32450089_G_T
6:31433712_T_C	9:130628524_T_A	9:13980152_G_A	3:195803322_CT_C	4:55408999_T_C	6:29923091_T_G	4:106034084_T_C	7:148869277_G_A	5:75996909_G_A	6:32559110_T_C	6:41919175_CCAGCTACT_C	6:35562471_T_C
6:32011358_A_G	9:136130855_TTCTG_T	9:32455262_T_C	3:195834303_T_C	4:55437492_T_C	6:31163972_G_C	4:123184827_G_A	8:10706411_C_G	5:77785721_CAGAA_C	6:34244132_T_C	6:41924998_C_T	6:41054261_G_GT
6:32587213_T_C	9:136149709_AC_A	9:130628524_T_A	3:195854982_G_C	4:69339257_A_G	6:31331954_C_T	4:123516551_T_C	8:22974450_T_C	5:87939654_C_T	6:36602027_C_T	6:41925159_G_A	6:43757896_C_A
6:33546837_T_C	9:136825333_G_A	9:136130855_TTCTG_T	3:195906747_A_G	4:87943087_G_A	6:31461372_A_T	4:154457519_G_A	8:30280833_G_A	5:88180196_T_C	6:41852616_T_A	6:41925290_T_A	6:87837958_TATG_T
6:35519493_A_G	10:71094504_T_C	9:136149709_AC_A	3:195908711_T_C	4:122729413_CACTT_C	6:31761063_G_A	5:1104938_C_T	8:56791244_C_T	5:111061883_A_G	6:41924998_C_T	6:47452270_T_C	6:90956409_A_G
6:42197707_C_T	11:8899528_A_G	9:136825333_G_A	3:195922427_A_G	4:128568966_C_T	6:31762844_G_T	5:60093095_T_C	8:61650831_A_T	5:131686146_G_A	6:41925159_G_A	6:109583799_G_A	6:109590004_A_G
6:90956409_A_G	11:10180991_A_G	10:71094504_T_C	4:15603069_G_C	4:145053198_C_T	6:32427005_A_AAC	5:61535124_T_C	8:68813188_C_G	5:141499041_A_G	6:41925290_T_A	6:109590004_A_G	6:135418916_A_G
6:107444153_T_C	11:10249664_CTGTT_C	11:8847041_C_A	4:38664499_A_G	4:146081852_C_T	6:33048606_G_C	5:65916784_G_A	8:103852407_G_A	5:156445827_C_G	6:43742626_T_C	6:132830944_A_G	6:135669097_T_A
6:135415208_G_A	11:30903442_T_A	11:10180991_A_G	4:39365720_A_G	5:1104938_C_T	6:41167763_A_G	5:72144005_C_T	8:126482077_A_G	5:158622532_C_A	6:43801905_CT_C	6:135382980_T_G	6:159470058_G_A
6:135418916_A_G	11:47888036_A_C	11:10249664_CTGTT_C	4:55392250_C_G	5:1284135_C_T	6:41978609_ATCT_A	5:75720544_T_C	8:130611749_C_CT	5:159600214_T_C	6:43809802_T_C	6:135418916_A_G	7:28277107_C_G
7:3171020_T_C	11:61581450_A_G	11:30903442_T_A	4:55408999_T_C	5:1287194_G_A	6:44232074_A_G	5:75906851_T_C	8:130624816_C_T	6:25528550_G_A	6:43941137_T_C	6:139951690_A_G	7:28724374_G_T
7:20583155_ATCT_A	12:2517887_G_A	11:61581450_A_G	4:69382399_GTT_G	5:67593016_T_C	6:44596121_T_C	5:75960968_G_C	8:142337790_C_T	6:25627658_C_T	6:44030011_A_G	7:6436865_C_CT	7:45009341_A_G
7:22784486_TTATATATAAATATATATATATATATA_T	12:13046211_C_T	11:75531695_C_T	4:87929192_C_T	5:75591710_C_G	6:46893355_G_A	5:75964507_C_T	9:286491_G_A	6:26118537_CTCAAAGATCAGTTTGG_C	6:109590004_A_G	7:17814536_G_A	7:92236829_A_G
7:37403647_A_G	12:48512285_C_A	12:2517887_G_A	4:122729413_CACTT_C	5:88191635_C_T	6:82463376_C_T	5:75996909_G_A	9:4763176_T_C	6:29898116_C_T	6:127448249_C_G	7:32953295_C_T	7:92408370_C_T
7:50444152_G_T	12:48736303_C_A	12:13046211_C_T	4:128568966_C_T	5:154027216_A_G	6:107442277_A_G	5:76981463_A_G	9:136149709_AC_A	6:31322367_T_G	6:135392100_C_A	7:33085372_AT_A	8:10647823_A_G
7:50807425_G_A	12:111884608_T_C	12:48512285_C_A	4:145026126_C_T	5:154035385_GA_G	6:135418916_A_G	5:88180196_T_C	9:136921464_A_G	6:31415355_C_G	6:135412636_T_C	7:74236723_C_T	8:22974450_T_C
7:75442294_C_T	13:29239630_T_C	12:48736303_C_A	4:145053198_C_T	5:173363889_C_T	6:135669097_T_A	5:122199196_C_T	9:139320323_CCG_C	6:31436995_T_C	6:135418916_A_G	7:80320633_G_A	8:56791244_C_T
7:75442730_T_G	14:21542766_A_G	12:111884608_T_C	4:146081852_C_T	6:15082132_T_C	6:144385777_C_T	5:131686146_G_A	10:25218243_G_T	6:31805600_T_C	6:139835780_G_A	7:100218631_C_T	8:61650831_A_T
7:75481612_T_C	14:34646269_C_T	12:121454622_C_T	5:1058320_C_T	6:15180506_G_C	6:156938699_C_T	5:133863352_G_C	10:28780373_T_C	6:33546837_T_C	6:139840693_A_C	7:100235970_C_A	8:68813188_C_G
7:75486779_C_CT	14:64703593_G_T	13:29239630_T_C	5:1112872_G_C	6:16167517_C_T	7:2873279_G_T	5:140702059_TA_T	10:44872361_T_TAA	6:33552707_A_C	6:164463355_G_A	7:100239422_G_A	8:79013333_G_A
7:92236829_A_G	15:43820717_C_T	14:64703593_G_T	5:1286516_C_A	6:16282518_AG_A	7:6502367_T_C	5:140984461_T_A	10:65066186_G_T	6:34769765_C_T	7:656936_CTT_C	8:8094961_A_G	8:103928722_C_CA
7:92408370_C_T	15:76298744_A_G	14:74208345_CGCTCCTCTGCAGGCTTCCGCA_C	5:67596088_G_A	6:21722788_C_CA	7:27191804_A_G	5:158622532_C_A	10:91004916_C_A	6:36349666_C_A	7:1286567_G_T	8:19912370_G_A	8:129012574_C_T
7:112782556_G_A	15:76302910_C_G	15:43820717_C_T	5:72201058_G_A	6:25933932_A_T	7:28307305_T_G	5:159600214_T_C	10:99073972_C_CCAGGTTCAAGCGAT	6:37254097_C_CT	7:44808223_G_A	8:23423669_A_G	8:130611749_C_CT
7:148869277_G_A	15:78537155_T_C	15:58727325_A_G	5:88191635_C_T	6:26072992_C_T	7:50266634_G_C	6:3448645_G_T	11:308314_T_C	6:47609592_A_G	7:50427982_G_A	8:26266834_G_A	8:130624816_C_T
8:22957003_T_C	16:67829763_TAAAC_T	15:66075872_C_T	5:154027216_A_G	6:26118537_CTCAAAGATCAGTTTGG_C	7:50307334_A_G	6:22465621_C_T	11:47949368_CAAAAAAAAAAAAAAAAAAAAAAA_C	6:52267254_G_A	7:80305278_T_TGAGGGTTGA	8:41653540_T_G	8:142337790_C_T
8:48651633_A_G	16:70957610_G_A	15:66944221_T_TA	5:154035385_GA_G	6:28117602_C_CT	7:50370254_C_T	6:25528550_G_A	11:61618169_A_G	6:52656169_T_G	7:100134686_A_C	8:98652148_C_A	9:286491_G_A
8:61636887_A_G	16:88567333_C_T	15:76298744_A_G	5:154353012_A_G	6:30571471_T_C	7:50436731_A_G	6:25627658_C_T	11:108248774_C_G	6:109590004_A_G	7:100235970_C_A	8:126482077_A_G	9:4746539_C_T
8:61755868_G_T	16:88856084_C_G	16:242898_G_C	5:173363889_C_T	6:31313030_C_T	7:50443141_T_C	6:30105154_A_G	11:113957197_G_A	6:110716136_C_T	7:100309180_A_G	8:144688736_C_G	9:21986847_T_A
8:119939859_A_G	16:89738589_TG_T	16:250184_G_A	6:13920538_A_C	6:32075563_T_C	7:92408370_C_T	6:30762093_T_C	11:113984109_C_A	6:131142989_GA_G	7:100321528_G_T	9:4847570_T_C	9:22155709_C_T
8:129004975_G_A	17:7733833_A_G	16:67829763_TAAAC_T	6:15180506_G_C	6:32620184_G_A	7:137881690_T_C	6:31315512_G_A	11:118081270_C_T	6:135051318_TCC_T	7:151413194_T_C	9:91392686_TTC_T	9:91535713_T_C
8:130604272_AC_A	17:8161149_C_T	16:88798519_AG_A	6:16167517_C_T	6:34244132_T_C	8:6698894_A_G	6:31327701_T_G	11:128328913_G_A	6:135405122_A_C	8:21791772_C_T	9:97269182_TG_T	9:113924517_C_A
8:145158607_G_A	17:43919096_A_G	16:88856084_C_G	6:16286061_C_A	6:36602027_C_T	8:6880925_A_G	6:31412426_AG_A	12:50758821_C_CA	6:135418916_A_G	8:23426915_TACAC_T	9:114686305_T_A	9:135864513_C_T
9:4793798_G_T	17:44906949_T_C	16:89734349_T_C	6:16288192_G_A	6:37143133_A_G	8:11836514_G_A	6:31507938_G_A	12:52361653_C_G	6:164463355_G_A	8:42433985_TC_T	9:131867130_G_A	9:136149709_AC_A
9:5075628_C_G	17:57926391_GT_G	17:7733833_A_G	6:21722788_C_CA	6:41852187_T_G	8:48651633_A_G	6:31705126_G_A	12:53791171_G_A	7:2873279_G_T	8:48885436_T_A	9:135860412_G_A	9:139320323_CCG_C
9:6193455_C_A	17:59456589_C_T	17:8161149_C_T	6:25933932_A_T	6:41877671_G_A	8:68813188_C_G	6:36349666_C_A	12:69732105_T_C	7:36085061_A_T	8:116601902_C_T	9:136130855_TTCTG_T	9:139932927_G_A
9:6282511_G_A	17:67081278_A_G	17:42329004_A_C	6:26072992_C_T	6:41920996_C_T	8:79144277_A_G	6:36397492_T_G	12:88818479_C_G	7:44887076_A_G	8:126500031_C_G	9:136139907_GAAACTGCC_G	10:25218243_G_T
9:6288604_G_C	17:81049906_T_C	17:43919096_A_G	6:26118537_CTCAAAGATCAGTTTGG_C	6:41924998_C_T	8:116601902_C_T	6:46893355_G_A	12:111884608_T_C	7:73026378_C_T	8:130618025_C_T	9:136950919_TTC_T	10:28780373_T_C
9:94096752_C_T	18:46460903_C_G	17:44906949_T_C	6:28042274_C_T	6:41925159_G_A	8:130604272_AC_A	6:47609592_A_G	12:112088447_T_A	7:80218961_C_T	9:4118111_G_T	10:13757765_G_T	10:44872361_T_TAA
9:113640132_T_A	19:807442_G_C	17:57821430_G_A	6:30074310_C_G	6:41925290_T_A	8:130618025_C_T	6:52281072_T_A	13:28637838_A_G	7:100002772_A_G	9:4670315_G_A	10:24858390_A_G	10:50263201_A_G
9:117690758_T_C	19:2161321_T_C	17:59456589_C_T	6:30128442_C_T	6:44203319_G_A	8:130678706_T_C	6:110717493_C_T	13:50123270_TA_T	7:100235970_C_A	9:4748405_C_G	10:25218243_G_T	10:65066186_G_T
9:135857646_C_T	19:41266479_A_G	17:67081278_A_G	6:31326166_C_T	6:90936894_C_A	8:130696137_G_C	6:119102271_A_G	14:25461989_T_C	7:106372219_C_G	9:4847570_T_C	10:45952896_C_G	10:73520632_A_C
9:135864513_C_T	19:41306650_C_T	18:46463136_A_G	6:36602027_C_T	6:109304058_A_G	9:21986847_T_A	6:139857341_A_G	14:69179971_C_T	7:116521644_T_A	9:13980152_G_A	10:46003259_G_GA	10:99073972_C_CCAGGTTCAAGCGAT
9:135877106_CA_C	19:41326518_A_G	19:807442_G_C	6:37143133_A_G	6:109590004_A_G	9:22151139_G_A	6:145994858_G_T	14:77961609_G_C	7:123317140_A_G	9:32455262_T_C	10:71094504_T_C	10:104487443_G_A
9:135880469_C_A	19:45751157_G_C	19:2161321_T_C	6:41877671_G_A	6:111529453_A_T	9:91453631_T_C	7:6502367_T_C	14:93114787_G_A	7:123411910_C_T	9:100763456_CT_C	10:96183351_T_C	10:126348565_G_A
9:136902829_A_AT	19:47572987_T_C	19:4502201_T_C	6:41920996_C_T	6:131328080_G_C	9:91535713_T_C	7:16700798_G_A	15:41782684_A_C	7:129281919_C_A	9:130628524_T_A	10:104946669_CA_C	11:308314_T_C
9:139356987_T_C	19:50090422_C_CT	19:35947890_G_A	6:41924998_C_T	6:135382980_T_G	9:91593290_T_C	7:37441260_G_A	15:42233673_T_A	7:129663496_C_T	9:136130855_TTCTG_T	10:124677899_T_G	11:47888036_A_C
10:959111_T_C	20:43042364_C_T	19:41305138_G_T	6:41925159_G_A	6:135415208_G_A	9:113912553_A_G	7:44887076_A_G	15:42250306_A_AGATTGTTG	7:135628370_T_C	9:136139907_GAAACTGCC_G	11:205198_C_A	11:61581450_A_G
10:8115362_C_A	20:49101590_T_C	19:41306650_C_T	6:41925290_T_A	6:135418916_A_G	9:113924517_C_A	7:73186344_CAAAATAAAATAAAT_C	15:51055822_A_G	8:30280833_G_A	10:45395839_G_A	11:4160681_T_C	11:108044995_A_G
10:8578342_C_A	21:16578159_A_C	19:41324078_G_A	6:42014304_C_T	6:139835780_G_A	9:113953994_G_A	7:75664921_C_G	15:64654967_A_T	8:66926423_A_G	10:46024677_A_G	11:5297429_G_A	11:113957197_G_A
10:9032316_G_C	21:16785688_G_C	19:44278781_G_A	6:109590004_A_G	6:139840693_A_C	9:127009395_C_T	7:80216205_G_A	15:101716797_G_A	8:106581528_A_T	10:71094504_T_C	11:16359567_G_A	11:113984109_C_A
10:9043404_G_A	21:35346855_TA_T	19:47572987_T_C	6:109602790_G_A	6:164463355_G_A	9:136137106_G_A	7:101499930_G_A	16:3746241_C_T	8:131331073_T_C	10:80800318_G_A	11:44594611_T_A	11:118081270_C_T
10:26736240_T_C	21:37834258_T_C	19:50051561_T_TTTGG	6:111529453_A_T	7:5268516_C_A	10:8465203_G_C	7:101707518_C_T	16:84582965_C_T	8:144993377_A_G	10:91447419_G_A	11:61581450_A_G	11:122520060_AC_A
10:28780373_T_C	21:38072356_G_C	20:39797465_T_C	6:135382980_T_G	7:44887076_A_G	10:25218243_G_T	7:106372219_C_G	16:85947475_C_T	9:329343_CA_C	10:101322555_A_G	11:65354150_G_A	11:128328913_G_A
10:64388631_G_C	22:29203314_C_T	20:56119516_C_A	6:135392100_C_A	7:50427982_G_A	10:30496905_A_G	7:116515781_A_T	17:1367122_T_G	9:4763368_C_A	11:8742865_TC_T	11:100453046_C_T	12:4331272_G_T
10:64431206_T_C	22:37462936_A_G	21:16578159_A_C	6:135415208_G_A	7:80305278_T_TGAGGGTTGA	10:44872361_T_TAA	7:123411910_C_T	17:16170764_C_A	9:4763491_G_A	11:10180991_A_G	11:116648917_G_C	12:6502832_G_A
10:89655242_C_CA	22:43115576_T_C	21:16785688_G_C	6:135418916_A_G	7:92273578_C_T	10:64566258_C_T	7:133984127_A_G	17:38163295_T_C	9:4840380_A_G	11:19224677_T_A	11:122949545_C_G	12:9910132_C_A
10:94450233_G_T	22:44324855_G_A	21:35346855_TA_T	6:139835780_G_A	7:92682609_G_A	10:73525525_T_C	7:135346262_T_G	17:38173143_G_A	9:4856234_G_A	11:31424823_T_C	12:7112902_T_C	12:50758821_C_CA
10:115348046_G_A	22:45999938_T_A	21:37834258_T_C	6:139840693_A_C	7:98526557_C_T	10:99073972_C_CCAGGTTCAAGCGAT	7:152357059_C_T	17:38173637_C_T	9:5015901_T_A	11:33913568_T_C	12:51051006_CAAAAAAA_C	12:52305786_C_T
11:308314_T_C	22:46309893_C_G	21:38072356_G_C	6:164463355_G_A	7:100235970_C_A	10:99144154_A_G	7:158625877_C_CA	17:43919096_A_G	9:5081828_G_C	11:61581450_A_G	12:54685880_C_T	12:111884608_T_C
11:61581450_A_G	22:46376384_A_G	21:40463283_G_A	7:5234662_C_T	7:100414147_G_A	10:101292390_C_T	8:19024816_G_A	17:56356502_A_G	9:5126343_G_A	11:66897377_CAA_C	12:54698408_G_A	12:112088447_T_A
11:65369226_CA_C		22:29203314_C_T	7:17814536_G_A	7:129602879_A_G	10:104565199_C_CT	8:56764456_A_G	17:57926391_GT_G	9:21986847_T_A	11:108044995_A_G	12:118682751_C_T	12:124421453_T_C
11:65665256_A_G		22:37462936_A_G	7:44814172_G_A	8:8853270_G_T	11:306884_T_C	8:106581528_A_T	17:72702978_G_A	9:22151139_G_A	12:2517887_G_A	12:121154221_T_C	13:28604007_T_C
11:76293758_G_A		22:37508507_G_A	7:50427982_G_A	8:21791772_C_T	11:1874221_C_T	8:131179560_GA_G	18:21151617_CAA_C	9:38198228_T_TG	12:4331272_G_T	12:132434391_G_T	13:28637838_A_G
11:76299431_G_A		22:43115576_T_C	7:92097611_C_T	8:22927017_G_T	11:2348860_T_A	8:144993377_A_G	18:42113151_T_C	9:73072945_AG_A	12:48736303_C_A	13:113352916_A_G	13:108960385_T_A
11:108165407_C_G		22:44324855_G_A	7:92682609_G_A	8:23359280_C_A	11:118081270_C_T	9:239313_G_C	18:43845880_CTT_C	9:91392686_TTC_T	12:53757831_A_G	13:113479820_A_G	14:25461989_T_C
11:116590787_G_A		22:45999938_T_A	7:100235970_C_A	8:23423669_A_G	11:122520060_AC_A	9:273178_G_GA	18:48147876_G_A	9:93567281_A_G	12:54717508_T_TTTCTC	13:114551993_T_C	14:69179971_C_T
11:116805064_T_G		22:46376384_A_G	7:100414147_G_A	8:30280833_G_A	11:128333016_CAT_C	9:286491_G_A	19:1049305_C_A	9:99192919_A_C	12:88818479_C_G	14:23494277_A_G	14:77862679_GC_G
11:128185850_G_C			7:135346262_T_G	8:41630447_G_A	12:751619_A_T	9:329343_CA_C	19:3179884_G_T	9:100707992_A_G	12:111884608_T_C	14:23514235_C_T	14:93114787_G_A
11:128216692_C_T			8:8863059_C_G	8:42433985_TC_T	12:4331272_G_T	9:341829_G_T	19:7842669_C_G	9:127188228_ATG_A	12:121154221_T_C	14:58759960_A_AT	15:42233673_T_A
12:980925_C_A			8:19912370_G_A	8:48885436_T_A	12:6447522_G_A	9:73124343_A_T	19:10332988_C_T	9:135864436_C_G	12:133112394_CGT_C	14:64233717_A_G	15:42250306_A_AGATTGTTG
12:4318723_C_T			8:21791772_C_T	8:128958771_C_T	12:6511657_G_A	9:99192919_A_C	19:18515741_T_C	9:135864513_C_T	13:41254104_C_A	14:65256188_A_G	15:50800095_G_A
12:56449435_G_A			8:23372787_T_TTTTG	8:130618025_C_T	12:10600368_G_A	9:135864436_C_G	19:44153100_A_G	9:136130855_TTCTG_T	13:76057383_G_A	14:65283676_G_A	15:64654967_A_T
12:57489709_T_C			8:23416887_T_C	8:145181017_G_T	12:52305786_C_T	9:135864513_C_T	19:45751157_G_C	9:136921464_A_G	13:109412704_A_G	14:70354858_A_C	16:3746241_C_T
12:92519289_G_A			8:23450510_A_G	9:4847570_T_C	12:54685880_C_T	9:136921464_A_G	19:49144241_G_T	10:25218243_G_T	13:114551993_T_C	14:73706169_T_G	16:30485393_G_C
12:111884608_T_C			8:30280833_G_A	9:85128518_T_G	12:69744014_C_A	9:136942136_C_A	19:51879994_G_A	10:50263201_A_G	14:64703593_G_T	14:74547318_T_A	16:84582965_C_T
12:121363835_C_T			8:41549491_G_A	9:100763456_CT_C	12:89898377_A_AT	10:11836092_G_A	20:43042364_C_T	10:65066186_G_T	14:65487694_T_C	14:78112393_G_A	16:86016328_C_T
13:40355913_T_C			8:41589736_T_G	9:135864177_C_T	12:108721636_G_A	10:11895097_T_C	21:40463283_G_A	10:81164146_C_T	14:68481566_CAA_C	14:102614877_CA_C	17:2001825_T_C
13:41216534_C_T			8:41630447_G_A	9:136130855_TTCTG_T	12:111844956_C_T	10:65066186_G_T	22:18169212_T_G	10:94839642_G_A	15:66070693_C_T	15:31540989_A_G	17:5183203_AAAAT_A
13:99877471_C_T			8:42433985_TC_T	9:136950919_TTC_T	12:111884608_T_C	10:97053775_G_T	22:31668250_G_A	11:196944_C_T	15:72118777_G_C	15:40306334_C_A	17:7733833_A_G
14:23589057_G_A			8:86274030_T_G	9:140100317_C_G	12:116839021_C_T	10:102075479_G_A		11:308065_T_C	15:75052495_C_T	15:56624382_G_A	17:16170764_C_A
14:25461989_T_C			8:98640062_A_G	10:45395839_G_A	13:28542961_C_G	10:114151126_C_CA		11:8819003_T_C	15:76298744_A_G	15:78537155_T_C	17:27961561_GATTATT_G
14:35882492_G_T			8:126500031_C_G	10:45952896_C_G	13:28597187_C_T	10:114154752_G_A		11:47481533_T_C	15:76302910_C_G	15:78565820_C_T	17:38080865_A_G
14:75975648_C_G			8:128958771_C_T	10:45953767_A_G	13:28604007_T_C	10:121010256_A_G		11:61581450_A_G	15:78551927_A_G	15:91506422_A_T	17:38163295_T_C
14:93114787_G_A			8:130618025_C_T	10:46024677_A_G	13:28637838_A_G	10:126368366_C_T		11:63999240_G_C	16:170076_G_C	16:219497_G_T	17:38173143_G_A
14:94417531_T_C			8:135684638_C_T	10:64916651_C_A	13:28649996_C_A	11:193863_T_C		11:65412035_G_A	16:170328_C_T	16:281299_G_A	17:38173637_C_T
15:67449660_A_G			8:141876287_C_G	10:71094504_T_C	13:28842950_C_CT	11:196944_C_T		11:85731286_C_G	16:232396_AGAGT_A	16:357744_G_A	17:56356502_A_G
15:80222572_T_G			8:145181017_G_T	10:101322555_A_G	13:41002641_T_C	11:838722_T_C		11:108248774_C_G	16:357871_C_T	16:31404571_T_C	17:57926391_GT_G
15:80260014_T_C			8:145710909_G_GA	10:103937244_C_T	13:41216534_C_T	11:3887176_C_G		11:113953622_G_A	16:28864471_A_G	16:68733646_G_C	17:72702978_G_A
15:91201273_G_T			9:4746363_T_G	10:104791594_GC_G	13:50123270_TA_T	11:5690544_A_T		11:113981241_A_G	16:30103160_C_A	17:7533025_G_A	18:21151617_CAA_C
16:2836027_T_G			9:4847570_T_C	11:2320884_A_G	13:72513420_A_G	11:5701074_C_A		11:116648917_G_C	16:30987380_GT_G	17:21156860_C_T	18:43831259_A_G
16:11210447_G_A			9:85128518_T_G	11:4160681_T_C	13:109003805_C_T	11:5701409_G_C		11:116701669_G_A	16:67876823_A_G	17:27179590_T_C	19:1026477_G_T
16:11320662_G_A			9:91392686_TTC_T	11:16359567_G_A	13:109812085_G_GC	11:10708489_C_G		11:119060963_T_C	16:88567333_C_T	17:31078272_C_T	19:3179884_G_T
16:27343963_T_C			9:100763456_CT_C	11:16759064_T_TA	13:110026928_T_C	11:61581450_A_G		11:119094647_G_A	16:88856084_C_G	17:33946107_A_G	19:7847736_G_A
16:30103160_C_A			9:135864436_C_G	11:19224677_T_A	13:110820255_T_G	11:65380916_G_A		11:126290510_A_G	16:89084927_C_T	17:34839662_C_CG	19:10408279_CA_C
16:30592110_A_G			9:136130855_TTCTG_T	11:33913568_T_C	14:23589349_A_G	11:72501220_A_G		11:128330520_T_C	17:8161149_C_T	17:42329004_A_C	19:13948312_G_A
16:48656063_C_CT			9:136950919_TTC_T	11:61581450_A_G	14:25461989_T_C	11:72947934_G_A		11:128565034_C_T	17:27206029_G_A	17:44633530_G_C	19:16489447_C_T
16:68294800_C_G			9:140100317_C_G	11:65091609_G_A	14:35355300_A_G	11:94828467_TCTC_T		12:740009_C_G	17:37770005_C_T	17:57926391_GT_G	19:44153100_A_G
16:85810349_G_A			10:45395839_G_A	11:66897377_CAA_C	14:93114787_G_A	11:113953622_G_A		12:6290541_A_G	17:43919096_A_G	17:66428431_C_T	19:45751157_G_C
16:86019516_G_C			10:45952896_C_G	11:67221854_T_C	14:103847287_T_A	11:113981241_A_G		12:6447522_G_A	17:44906949_T_C	17:71176524_AT_A	19:47629264_T_C
16:88558312_G_A			10:45953767_A_G	11:67224391_G_A	15:42235032_A_G	11:116648917_G_C		12:6502832_G_A	17:46547464_A_G	17:76124865_C_G	19:51727962_C_A
17:4522241_G_A			10:46024677_A_G	11:94886632_T_C	15:42250306_A_AGATTGTTG	11:126285301_G_A		12:29435480_G_A	17:47875333_G_A	17:76183233_C_T	20:8607393_G_A
17:4535314_G_A			10:64916651_C_A	11:108044995_A_G	15:42651900_G_C	12:6128443_T_C		12:48212719_C_T	17:53242391_A_T	17:79525660_A_G	20:39268185_G_T
17:4542349_T_C			10:71094504_T_C	11:127939662_G_T	15:64629873_A_G	12:6290541_A_G		12:48699606_TGTTTTGTTTTG_T	17:59456589_C_T	17:80480516_C_G	21:47633789_C_G
17:7742601_G_A			10:101322555_A_G	12:4331272_G_T	15:65742390_C_T	12:6332838_A_G		12:49662391_C_T	17:76124865_C_G	18:43831259_A_G	22:17577965_C_T
17:37955555_G_A			10:103902058_CTA_C	12:10600368_G_A	15:75201736_CT_C	12:8142199_G_GA		12:50930650_A_AT	17:79525660_A_G	18:43845880_CTT_C	22:19972452_C_G
17:38764524_T_A			10:104791594_GC_G	12:27033470_G_T	15:80222572_T_G	12:29435480_G_A		12:54698408_G_A	18:43831259_A_G	19:1014537_ACGTGATGGGG_A	22:28761148_C_T
17:41840849_C_T			11:2323198_C_G	12:52461819_G_A	15:80260014_T_C	12:32664437_C_T		12:54717508_T_TTTCTC	18:46207268_G_A	19:1947966_C_CGTT	22:39532420_G_C
17:43919096_A_G			11:4160681_T_C	12:53757831_A_G	16:30485393_G_C	12:32818659_TGTGTGC_T		12:57151329_A_G	18:46460903_C_G	19:4426164_CT_C
17:47398070_T_A			11:9769562_C_G	12:54685880_C_T	16:80843234_C_CAG	12:49662391_C_T		12:57848639_G_A	18:60920854_C_T	19:10693628_C_A
17:65880537_CT_C			11:16759064_T_TA	12:57146069_T_G	16:84582965_C_T	12:51673700_CTTT_C		12:65005079_C_G	19:2161321_T_C	19:11297258_T_C
17:73801154_T_C			11:19224677_T_A	12:88818479_C_G	16:85926721_A_G	12:54685880_C_T		12:65033142_AT_A	19:4061544_C_T	19:12570085_G_A
18:60920854_C_T			11:33913568_T_C	12:93758318_A_AT	16:85932652_C_T	12:54717508_T_TTTCTC		12:109475012_G_T	19:4505445_G_A	19:17252041_G_A
18:61247647_T_G			11:47468569_A_G	12:112003695_T_A	16:85934515_A_AT	12:57019443_T_C		12:111800258_G_A	19:13000550_G_C	19:17252151_T_C
19:1079959_G_A			11:65351364_G_A	12:121154221_T_C	16:85936389_T_TGGTGGCTGCA	12:65005079_C_G		12:111884608_T_C	19:13037710_G_A	19:19467937_T_C
19:1104078_G_A			11:67041966_CTTTTTTTTTTTTTTTTTTT_C	12:121363835_C_T	16:85944823_T_G	12:65033142_AT_A		12:111885295_G_A	19:18413061_G_A	19:33072069_G_A
19:3179517_C_T			11:67221854_T_C	12:122461566_G_A	16:85947475_C_T	12:109250356_A_G		12:111890233_AT_A	19:33753807_C_A	19:33090271_T_C
19:3179884_G_T			11:94886632_T_C	13:31071795_G_A	16:85973140_A_G	12:117478767_TTCC_T		12:112088447_T_A	19:33754548_C_T	19:35767866_T_C
19:16427111_A_G			11:108044995_A_G	13:31073866_G_C	16:85983056_T_C	12:122216910_A_G		12:112248761_A_G	19:35747663_C_T	19:35947890_G_A
19:16430149_G_A			11:116648917_G_C	13:41160270_T_C	16:85995436_T_C	12:122426643_T_C		12:112371459_AT_A	19:41323879_C_CT	19:45411941_T_C
19:38899999_G_A			11:127939662_G_T	13:73275607_T_C	16:86002593_A_AAAT	12:123493123_A_G		12:112524720_C_CAGG	19:47596131_T_C	19:45412079_C_T
19:40226275_A_G			12:4331272_G_T	13:76057383_G_A	16:86009760_C_A	13:28158035_G_C		12:115556307_T_G	19:50090422_C_CT	19:45436216_A_G
19:45751157_G_C			12:52461819_G_A	13:109419159_G_T	16:86016328_C_T	13:33180044_T_TC		12:121414915_G_A	20:25837491_G_T	19:49378245_T_C
19:46262286_C_A			12:53757831_A_G	13:110402066_A_T	17:2075026_CT_C	13:47242857_CGGTGGCGG_C		12:122216910_A_G	20:31163914_C_G	19:58143946_G_A
19:46368222_G_T			12:54685880_C_T	13:113352916_A_G	17:16843729_G_T	13:76058971_T_C		12:123771015_G_A	20:42673848_C_T	20:31163914_C_G
19:49458262_C_T			12:88818479_C_G	13:113853035_A_G	17:16852187_A_G	13:114016886_G_C		13:33180044_T_TC	20:49101590_T_C	20:35611695_A_AT
20:30294682_T_C			12:93758318_A_AT	14:23494277_A_G	17:25848196_C_T	13:114024868_T_C		13:71236611_T_A	20:52230030_TAGATAGCG_T	20:52553882_C_T
21:34433051_G_C			12:111847740_A_G	14:35286162_G_A	17:28065578_A_T	14:31362510_G_T		13:95894627_G_A	20:55991637_A_G	20:55991637_A_G
21:36283811_A_G			12:121154221_T_C	14:37688129_CAA_C	17:35848255_C_A	14:51113398_T_C		13:95899716_C_A	21:16578159_A_C	21:35089712_G_T
21:36398586_T_A			12:121363835_C_T	14:58759960_A_AT	17:38173143_G_A	14:51208673_G_A		13:108960385_T_A	21:16785688_G_C	22:21917859_A_C
21:36437051_C_T			13:31073866_G_C	14:65487694_T_C	17:44323046_T_C	14:55664889_A_C		13:110492626_C_T	21:35346855_TA_T	22:29154455_A_G
21:36712588_T_A			13:41216534_C_T	14:68329020_G_A	17:56358429_C_T	14:65487694_T_C		13:114016886_G_C	21:37814114_T_C	22:30892255_A_G
21:45662979_C_G			13:73275607_T_C	14:74341685_C_T	17:56409089_G_C	14:68481566_CAA_C		14:55897538_A_G	21:38072356_G_C	22:31668250_G_A
22:24621826_A_G			13:76057383_G_A	14:74547318_T_A	17:57885709_C_T	14:69212885_A_G		14:65487451_C_CT	22:32896590_C_T	22:32896590_C_T
22:31668250_G_A			13:109419159_G_T	14:96003198_G_A	17:57926391_GT_G	14:69342250_C_T		14:68481566_CAA_C	22:37462936_A_G	22:37462936_A_G
22:37258503_T_C			13:110402066_A_T	14:102994065_T_C	17:72702978_G_A	14:69425467_T_C		14:69452088_A_G	22:43115519_CCTTT_C	22:37463450_C_T
22:41404939_T_C			13:113853035_A_G	14:104007500_C_T	17:72762646_C_A	14:69452088_A_G		14:69489056_C_T	22:45999938_T_A	22:37471290_G_A
			14:23494277_A_G	15:56545985_A_C	17:81072094_T_C	14:69596083_A_G		14:69596083_A_G	22:46309893_C_G	22:37484337_T_C
			14:37688129_CAA_C	15:66070693_C_T	18:20720973_G_T	14:92245983_G_C		14:75228647_A_C	22:46376384_A_G	22:44324855_G_A
			14:58759960_A_AT	15:66075872_C_T	18:60920854_C_T	14:103081465_G_GC		14:81884515_A_G	22:50971266_T_C	22:50966634_G_T
			14:65263590_C_CT	15:75292732_A_AT	18:77472436_C_A	14:103566835_C_G		14:94847262_T_A
			14:65487694_T_C	15:86249722_G_A	19:1026477_G_T	14:103576444_C_G		14:101176769_G_A
			14:68481566_CAA_C	16:170076_G_C	19:3179884_G_T	14:105758964_C_T		14:102904179_G_C
			14:70354858_A_C	16:170328_C_T	19:6675989_A_G	15:57498691_T_G		14:103081465_G_GC
			14:74238030_G_A	16:196469_A_G	19:7827830_G_A	15:63341996_T_C		14:103566835_C_G
			14:96003198_G_A	16:202049_C_A	19:12957650_C_T	15:65191448_G_T		14:105758964_C_T
			14:102994065_T_C	16:232396_AGAGT_A	19:13204414_C_G	15:89615275_G_T		15:39274752_T_G
			14:103846799_C_T	16:242898_G_C	19:18116144_A_G	15:91506422_A_T		15:42250306_A_AGATTGTTG
			15:40284208_T_A	16:286000_A_G	19:18398628_G_C	16:5023061_T_G		15:43820717_C_T
			15:43820717_C_T	16:357744_G_A	19:18530161_T_G	16:28506428_C_T		15:57078278_G_A
			15:44720011_C_T	16:382991_C_G	19:19670688_T_C	16:29866795_A_AT		15:63341996_T_C
			15:56545985_A_C	16:842706_G_A	19:33751852_G_C	16:81870969_C_T		15:65191448_G_T
			15:66054349_T_C	16:28864471_A_G	19:42753034_A_G	16:89016494_A_C		15:91506422_A_T
			15:66070693_C_T	16:30103160_C_A	19:44281898_G_A	17:1415910_T_A		15:99248041_G_A
			15:78537155_T_C	16:30987380_GT_G	19:45751157_G_C	17:4837195_C_A		16:530967_A_G
			16:148443_G_A	16:67213923_C_T	19:47724564_C_T	17:4869143_T_TTATC		16:9048035_T_C
			16:157592_CAA_C	16:67923472_CA_C	19:54326212_G_T	17:16912680_C_G		16:28506428_C_T
			16:170076_G_C	16:68733646_G_C	20:8607393_G_A	17:19824272_CT_C		16:85417012_A_G
			16:170328_C_T	16:81070008_G_C	20:30427077_T_A	17:27773289_A_G		16:85706416_ATTATTTC_A
			16:196469_A_G	16:87886490_C_T	20:31048382_G_A	17:27778073_C_T		16:88558312_G_A
			16:202049_C_A	16:88566411_G_C	20:31191015_C_T	17:27845778_T_C		16:88796770_G_GGGAGGC
			16:226264_G_C	16:88788934_A_G	20:39272620_A_G	17:29157158_A_T		17:1958536_G_A
			16:232396_AGAGT_A	16:88856084_C_G	20:42839620_A_G	17:33885904_A_G		17:2157774_A_G
			16:242898_G_C	16:89084927_C_T	20:48887268_C_T	17:33886764_C_T		17:4837195_C_A
			16:243805_C_CT	16:89772424_A_C	20:48906967_T_G	17:33923552_T_G		17:4840868_G_A
			16:281299_G_A	17:1782952_A_G	20:48955424_T_C	17:42455022_TGAGCCCCTG_T		17:16852187_A_G
			16:357744_G_A	17:19926836_A_G	20:49108569_C_CA	17:45329397_A_G		17:19824272_CT_C
			16:382991_C_G	17:27179590_T_C	22:17580117_GT_G	17:45609270_T_G		17:27773289_A_G
			16:616687_C_T	17:29262773_T_C	22:17586757_T_C	17:55463341_C_T		17:33875262_T_A
			16:632231_G_C	17:37746359_A_C	22:17587746_GGGC_G	17:62384649_CT_C		17:33885904_A_G
			16:796976_G_A	17:40466092_G_A	22:17835278_T_C	18:9617719_TA_T		17:33886764_C_T
			16:842706_G_A	17:44227393_T_A	22:19972452_C_G	18:20720973_G_T		17:33890083_T_C
			16:30103160_C_A	17:45811354_C_G	22:24621826_A_G	18:42014479_T_C		17:35848255_C_A
			16:30987380_GT_G	17:47875333_G_A	22:29633935_G_A	18:43845880_CTT_C		17:42455022_TGAGCCCCTG_T
			16:31405736_C_G	17:56436109_C_T	22:43559451_G_A	18:60920854_C_T		17:42594755_G_A
			16:67213923_C_T	17:67081278_A_G	22:50013402_G_T	18:67539392_T_C		17:64210580_A_C
			16:67923472_CA_C	17:76124865_C_G		18:67601636_G_C		18:20720973_G_T
			16:68800641_C_CT	17:76183233_C_T		18:67691193_G_A		18:42014479_T_C
			16:87886490_C_T	18:660441_GA_G		18:77232709_A_G		18:48679150_T_G
			16:88566411_G_C	18:43831259_A_G		19:1033559_G_A		18:60920854_C_T
			16:88788037_G_A	18:43845880_CTT_C		19:1079959_G_A		19:2007911_C_T
			16:88788934_A_G	18:60920854_C_T		19:6011141_A_T		19:10463118_G_C
			16:88856084_C_G	19:1056492_G_C		19:6801966_G_A		19:10686769_G_GT
			16:89043454_T_C	19:1855583_C_T		19:6802571_C_T		19:16194504_G_A
			16:89084927_C_T	19:4061544_C_T		19:14492068_C_CTGAG		19:16211630_A_G
			17:7571752_T_G	19:4426164_CT_C		19:16197421_A_G		19:17202746_A_T
			17:8162820_T_C	19:4502201_T_C		19:16211630_A_G		19:19461106_G_GA
			17:19926836_A_G	19:8453504_C_CT		19:16217453_T_C		19:19756073_AGCC_A
			17:27179590_T_C	19:12570085_G_A		19:17202746_A_T		19:35661787_C_T
			17:29262773_T_C	19:13000550_G_C		19:33081333_A_G		19:38765660_C_A
			17:37770005_C_T	19:13010520_A_G		19:35661787_C_T		19:39229959_G_A
			17:42329004_A_C	19:15343364_ACT_A		19:38794895_T_C		19:45411941_T_C
			17:44227393_T_A	19:16241886_G_A		19:45147340_G_T		19:45716192_G_C
			17:45811354_C_G	19:17240393_G_A		19:45162038_A_G		19:45751157_G_C
			17:47875333_G_A	19:18413061_G_A		19:45372329_A_G		19:51727962_C_A
			17:56436109_C_T	19:18637618_C_G		19:45716192_G_C		20:1930897_T_C
			17:67081278_A_G	19:33081333_A_G		19:49232226_G_A		20:8607393_G_A
			17:76124865_C_G	19:33742998_T_G		19:55536595_G_A		20:30294682_T_C
			17:76183233_C_T	19:33750393_G_A		19:58963530_G_A		20:30420924_T_C
			17:78102517_C_T	19:33754548_C_T		20:1516180_A_G		20:54988877_A_G
			18:660441_GA_G	19:33784657_T_C		20:1600925_G_A		20:57594684_C_T
			18:43831259_A_G	19:35767866_T_C		20:1776193_T_C		20:57598332_C_CAA
			18:43845880_CTT_C	19:44278781_G_A		20:1791920_T_G		20:57598808_G_A
			18:60920854_C_T	19:46173210_GT_G		20:1819280_T_C		21:36400441_C_G
			19:1056492_G_C	20:3742066_T_C		20:1921523_C_A		21:39870310_G_A
			19:1855583_C_T	20:30427077_T_A		20:1950920_A_G		21:40741846_A_C
			19:4061544_C_T	20:31163914_C_G		20:19303786_G_C		22:19712094_C_T
			19:4426164_CT_C	20:38563245_A_G		20:43722017_G_T		22:19984013_C_T
			19:4502201_T_C	20:42658274_A_C		20:44425026_CA_C		22:28181399_C_T
			19:8453504_C_CT	20:44570192_C_T		20:45944659_G_C		22:29695929_T_G
			19:12570085_G_A	20:49087012_G_A		20:55986801_A_G		22:37462936_A_G
			19:13000550_G_C	20:52230030_TAGATAGCG_T		20:57586020_CT_C		22:43398049_C_A
			19:13010520_A_G	20:55991637_A_G		20:57598332_C_CAA		22:44324855_G_A
			19:16241886_G_A	20:62711459_C_T		20:57598808_G_A		22:50628937_G_A
			19:17252041_G_A	21:35089712_G_T		20:57610824_C_G		22:50628996_G_A
			19:17252974_T_C	21:39838035_T_A		20:57614507_CACA_C
			19:18413061_G_A	21:45080552_A_T		22:19712094_C_T
			19:18589943_C_T	21:46269526_G_A		22:29709663_G_GC
			19:18637618_C_G	22:21917859_A_C		22:43096996_G_C
			19:33072069_G_A	22:28181399_C_T		22:43398049_C_A
			19:33081333_A_G	22:30199338_T_C		22:50199589_C_T
			19:33742998_T_G	22:30348399_G_T		22:51106979_G_C
			19:33750393_G_A	22:32894951_GTTTGT_G
			19:33754548_C_T	22:32902403_G_A
			19:35767866_T_C	22:36758547_A_G
			19:44278781_G_A	22:37462936_A_G
			20:4157072_C_G	22:37463450_C_T
			20:21329950_A_G	22:37484337_T_C
			20:30427077_T_A	22:37519864_T_C
			20:31163914_C_G	22:40592080_CT_C
			20:44570192_C_T	22:43141020_G_A
			20:49087012_G_A	22:50971266_T_C
			20:52230030_TAGATAGCG_T	22:50991033_C_T
			20:55991637_A_G
			21:35089712_G_T
			21:39838035_T_A
			21:45080552_A_T
			21:46269526_G_A
			22:21917859_A_C
			22:21938467_AT_A
			22:28181399_C_T
			22:30199338_T_C
			22:32894951_GTTTGT_G
			22:32902403_G_A
			22:36758547_A_G
			22:37462936_A_G
			22:37463450_C_T
			22:37471290_G_A
			22:37496847_C_T
			22:37508507_G_A
			22:37510072_C_T
			22:40592080_CT_C
			22:44324855_G_A
			22:50971266_T_C
			22:50991033_C_T
