# Supplementary material for: Rare coding variants pinpoint genes that control human hematological traits
Source: PLoS Genet. 2017 Aug 7;13(8):e1006925. doi: 10.1371/journal.pgen.1006925 (PMC5560754; doi:10.1371/journal.pgen.1006925)
Supplement: S9 Table — For each of the 31 variants in Table 1, we conditioned the variants from Astle et al. Associated with the same trait and located on the same chromosome. For instance for the IL33 locus, we conditioned all eosinophil-associated SNPs on chromosome 9 that were reported by Astle et al. with genotypes at the rare IL33 splice site variant (rs146597587). (XLSX) [file pgen.1006925.s010.xlsx]

## Sheet: Table S9
Table S9. Reciprocal conditional analysis results in the UK Biobank (UKBB). For each of the 31 variants in Table 1, we conditioned the variants from Astle et al. Associated with the same trait and located on the same chromosome. For instance for the IL33 locus, we conditioned all eosinophil-associated SNPs on chromosome 9 that were reported by Astle et al. with genotypes at the rare IL33 splice s…
Discovery SNPs				Known SNPs (from Astle et al., Cell, 2016)			Results
							Non-conditional (UKBB)			Conditional (UKBB)
SNPID	CHR (POS)	Gene	Main phenotype	Unique Variant ID	rsID (where available)	REF/ALT (GRCh37)	Beta	SE	P-value	Beta	SE	P-value
rs148916169	1 (36932463)	CSF3R	WBC	1:8520487_AAAG_A	rs142472947	AAAG/A	-0.0286493	0.00509068	1.82905e-08	-0.0286523	0.00509021	1.81754e-08
				1:23850023_G_C	rs6684709	G/C	0.0208414	0.00411227	4.02377e-07	0.0208151	0.0041119	4.15114e-07
				1:28186506_A_C	rs56232812	A/C	0.0324612	0.00662324	9.54139e-07	0.0325833	0.00662269	8.66719e-07
				1:36943916_C_G	rs3917932	C/G	0.0387739	0.00405897	1.28561e-21	0.0371653	0.00407891	8.23244e-20
				1:36947888_G_A	rs3917914	G/A	-0.134889	0.0189113	9.89396e-13	-0.149351	0.028566	1.71375e-07
				1:46432105_A_C	rs7520050	A/C	0.0227603	0.00414074	3.87786e-08	0.0228262	0.00414039	3.53351e-08
				1:65911607_T_C	rs9436747	T/C	-0.0266849	0.00414031	1.15891e-10	-0.026704	0.00413993	1.11999e-10
				1:66105944_C_T	rs1892534	C/T	0.0401798	0.00411945	1.81192e-22	0.0403045	0.00411915	1.33455e-22
				1:108743059_G_C	rs663045	G/C	-0.0248817	0.00401986	6.04707e-10	-0.0248511	0.00401951	6.32307e-10
				1:110470764_G_A	rs333947	G/A	-0.0277817	0.00557458	6.24823e-07	-0.0278403	0.00557409	5.90377e-07
				1:114377568_A_G	rs2476601	A/G	-0.0495257	0.00658753	5.5943e-14	-0.049519	0.00658693	5.60842e-14
				1:159175494_C_T	rs34599082	C/T	0.15842	0.0171753	2.91227e-20	0.158056	0.0171739	3.52332e-20
				1:159282889_CTTTT_C	rs565021665	CTTTT/C	0.0232322	0.00407653	1.20778e-08	0.0232734	0.00407617	1.13473e-08
				1:159518892_G_A	rs2369135	G/A	-0.28961	0.0558503	2.15801e-07	-0.288715	0.0558456	2.34597e-07
				1:161609572_G_T	rs201950044	G/T	0.0319316	0.00602622	1.16771e-07	0.0317989	0.00602574	1.31407e-07
				1:208034329_C_T	rs4844622	C/T	0.0278744	0.00467509	2.49331e-09	0.0278514	0.00467467	2.56107e-09
				1:224582207_CT_C	rs34687215	CT/C	-0.0240165	0.00488536	8.84324e-07	-0.0241677	0.004885	7.53367e-07
				1:236102886_G_A	rs6701752	G/A	0.0555873	0.00647989	9.72364e-18	0.0556463	0.00647931	8.92388e-18
				1:247601595_T_C	rs12239046	T/C	-0.0293196	0.0041351	1.34395e-12	-0.0293342	0.00413472	1.30393e-12
				1:248039451_C_T	rs3811444	C/T	-0.0160112	0.00422838	0.000152786	-0.0159719	0.004228	0.000158394
rs138903557	2 (24245713)	MFSD2B	MCV	2:8762414_T_G	rs3896594	T/G	0.0326856	0.00406072	8.40417e-16	0.0325751	0.00406042	1.04411e-15
				2:24030829_AAT_A	rs548850890	AAT/A	0.043502	0.00524487	1.10369e-16	0.0402572	0.00532202	3.92665e-14
				2:26357294_C_T	rs28699126	C/T	0.0251588	0.00478318	1.44411e-07	0.0253936	0.00478296	1.10298e-07
				2:43451957_G_A	rs149290349	G/A	-0.0615905	0.00758206	4.58091e-16	-0.0616161	0.00758135	4.4277e-16
				2:58984109_C_T	rs12613375	C/T	0.0315524	0.00574343	3.94463e-08	0.0316677	0.00574294	3.5105e-08
				2:60629438_TAC_T	rs5831579	TAC/T	-0.0588073	0.00400587	9.45542e-49	-0.0588104	0.0040055	9.16271e-49
				2:60723672_T_C	rs6729815	T/C	0.0412708	0.00391833	6.25359e-26	0.0413404	0.00391798	5.12732e-26
				2:62286552_A_G	rs2901460	A/G	-0.0250131	0.0043063	6.31905e-09	-0.025097	0.00430593	5.60708e-09
				2:62523565_C_G	rs4672497	C/G	0.0228568	0.00475094	1.50344e-06	0.022873	0.00475051	1.47483e-06
				2:64950795_C_T	rs6753848	C/T	0.0283806	0.00416527	9.55978e-12	0.0283509	0.00416489	1.00018e-11
				2:68639313_A_C	rs13011075	A/C	0.022543	0.00422144	9.30499e-08	0.0224936	0.00422107	9.89823e-08
				2:87002229_C_T	rs1193	C/T	-0.0259608	0.00425366	1.04276e-09	-0.0259495	0.00425326	1.05662e-09
				2:111609943_T_C	rs10197140	T/C	-0.0372952	0.00415202	2.68396e-19	-0.0373449	0.00415165	2.38917e-19
				2:111811665_C_T	rs4848370	C/T	0.0423664	0.00438189	4.17537e-22	0.0424135	0.00438149	3.72705e-22
				2:112131145_C_T	rs143800403	C/T	-0.0797466	0.00609435	4.23411e-39	-0.0798493	0.00609381	3.3412e-39
				2:112167931_T_C	rs62160676	T/C	-0.0634746	0.00429423	2.12463e-49	-0.0635088	0.00429384	1.85009e-49
				2:112268285_T_C	rs1448203	T/C	0.0626483	0.00586709	1.32539e-26	0.0626477	0.00586654	1.31284e-26
				2:174219135_G_A	rs920112	G/A	-0.0621733	0.00866365	7.19889e-13	-0.0622132	0.00866285	6.92722e-13
				2:211540507_C_A	rs1047891	C/A	-0.0230239	0.00420224	4.28662e-08	-0.0230638	0.00420186	4.05112e-08
				2:239093373_G_GT	rs35676364	G/GT	-0.0197284	0.00400003	8.1473e-07	-0.0196841	0.00399967	8.60192e-07
rs147820690	2 (160735174)	LY75-CD302	PLT	2:27748992_AT_A	rs11336847	AT/A	0.0379499	0.00410182	2.23704e-20	0.0379548	0.0041017	2.2064e-20
				2:31477838_G_A	rs655029	G/A	-0.0739061	0.00444473	5.10219e-62	-0.0738614	0.00444464	5.9969e-62
				2:38050232_C_G	rs4670221	C/G	0.0204079	0.00425755	1.64211e-06	0.0204166	0.00425742	1.62425e-06
				2:43451957_G_A	rs149290349	G/A	0.0766205	0.00769847	2.50318e-23	0.0765675	0.00769827	2.67567e-23
				2:68962137_G_A	rs10048745	G/A	-0.0216902	0.00464924	3.08456e-06	-0.0217365	0.00464913	2.93685e-06
				2:70172587_G_A	rs6756513	G/A	0.0245703	0.004446	3.27519e-08	0.0245969	0.00444587	3.16294e-08
				2:112185844_T_C	rs4377346	T/C	-0.0447763	0.00505781	8.63393e-19	-0.0448579	0.00505773	7.46225e-19
				2:121013169_G_A	rs4849845	G/A	0.0352797	0.00430849	2.67118e-16	0.0352607	0.00430837	2.76556e-16
				2:160677375_C_G	rs12052715	C/G	0.0308212	0.00445751	4.71888e-12	0.0312388	0.00445938	2.4788e-12
				2:160690656_G_A	rs78446341	G/A	-0.0927529	0.0131778	1.95203e-12	-0.0930961	0.0131779	1.61951e-12
				2:192696255_A_G	rs7585866	A/G	-0.0256935	0.00416379	6.81879e-10	-0.0257051	0.00416367	6.69227e-10
				2:211540507_C_A	rs1047891	C/A	0.0405694	0.0042663	1.95205e-21	0.0405502	0.00426618	2.03272e-21
				2:219093934_G_A	rs17572109	G/A	-0.0382798	0.0047629	9.27959e-16	-0.0383416	0.0047628	8.33587e-16
				2:227296995_C_T	rs11684299	C/T	-0.0324541	0.00503892	1.19348e-10	-0.0325102	0.0050388	1.10807e-10
				2:241510903_G_A	rs78909033	G/A	-0.0697601	0.00582116	4.49749e-33	-0.0697767	0.00582099	4.32757e-33
rs116274727	2 (192701265)	SDPR	MPV	2:16620803_A_G	rs6759839	A/G	0.0405223	0.00427872	2.82604e-21	0.0405509	0.0042782	2.62212e-21
				2:31477838_G_A	rs655029	G/A	0.0903492	0.00443543	4.34737e-92	0.0903495	0.00443489	4.12947e-92
				2:37068428_C_T	rs711244	C/T	0.0387257	0.00401752	5.55652e-22	0.0387529	0.00401703	5.14344e-22
				2:38050232_C_G	rs4670221	C/G	-0.0197713	0.00425097	3.30658e-06	-0.0197397	0.00425046	3.41842e-06
				2:55196956_G_A	rs2580764	G/A	-0.0283686	0.00411242	5.28872e-12	-0.0282482	0.00411199	6.46266e-12
				2:66642950_A_G	rs7596219	A/G	-0.0798229	0.0128197	4.78279e-10	-0.0797784	0.0128182	4.86651e-10
				2:70164840_G_A	rs3771529	G/A	-0.0383411	0.00505165	3.22512e-14	-0.0383937	0.00505105	2.95544e-14
				2:85659527_G_T	rs55762624	G/T	-0.0229444	0.00404307	1.38986e-08	-0.0230508	0.00404262	1.18707e-08
				2:86118276_GTT_G	rs57339844	GTT/G	0.0170919	0.00403457	2.27323e-05	0.0170726	0.00403409	2.31704e-05
				2:109064563_C_T	rs11123694	C/T	-0.0269688	0.00399557	1.48815e-11	-0.0269577	0.00399509	1.5083e-11
				2:113496453_G_A		G/A	0.190855	0.0225631	2.7316e-17	0.191059	0.0225604	2.50638e-17
				2:121013169_G_A	rs4849845	G/A	-0.0416812	0.00430136	3.37707e-22	-0.041629	0.00430085	3.76008e-22
				2:143831599_A_G	rs74847330	A/G	-0.0469553	0.00597738	4.01302e-15	-0.0468486	0.0059767	4.593e-15
				2:191728044_G_A	rs11893307	G/A	0.0229416	0.00452493	3.98263e-07	0.0238258	0.00452692	1.41851e-07
				2:192696255_A_G	rs7585866	A/G	0.0450935	0.00415603	2.04714e-27	0.0444121	0.00415759	1.26587e-26
				2:211540507_C_A	rs1047891	C/A	-0.0363781	0.00425998	1.36251e-17	-0.0364381	0.00425948	1.19569e-17
				2:219093934_G_A	rs17572109	G/A	0.0381463	0.00475552	1.05364e-15	0.0380681	0.00475498	1.1954e-15
				2:223972127_A_G	rs4674740	A/G	-0.059176	0.00860076	5.99893e-12	-0.0591447	0.00859972	6.11855e-12
				2:224874874_G_A	rs13412535	G/A	0.0324794	0.00470196	4.95108e-12	0.0324307	0.0047014	5.29541e-12
				2:241510903_G_A	rs78909033	G/A	0.171564	0.00579544	6.12223e-192	0.171558	0.00579473	5.69592e-192
rs28910273	3 (142188337)	ATR	MCV	3:16932989_G_A	rs73146904	G/A	0.0559329	0.00754829	1.27077e-13	0.0558594	0.00754724	1.35691e-13
				3:16970938_A_G	rs9821630	A/G	-0.0288817	0.00436944	3.86034e-11	-0.0289059	0.00436883	3.69508e-11
				3:17033983_C_CAG	rs200726463	C/CAG	-0.092864	0.0207985	8.01648e-06	-0.0928631	0.0207956	7.99448e-06
				3:20105673_A_G	rs12636078	A/G	0.0282926	0.00426349	3.23587e-11	0.0283884	0.00426292	2.76097e-11
				3:24334511_T_TTTTG	rs113700287	T/TTTTG	-0.0715147	0.00421279	1.46691e-64	-0.0714774	0.0042122	1.63797e-64
				3:49238718_A_G	rs13091206	A/G	0.0326976	0.00472211	4.40028e-12	0.0327043	0.00472144	4.32656e-12
				3:66452973_TTGCATGGTGGGAAGGACCCAAGG_T	rs6147862	TTGCATGGTGGGAAGGACCCAAGG/T	0.0235579	0.00406195	6.66135e-09	0.0235603	0.00406138	6.60509e-09
				3:71256309_C_T	rs17699658	C/T	0.0290977	0.00479458	1.29172e-09	0.0291154	0.00479391	1.25571e-09
				3:132411168_C_T	rs17348614	C/T	0.0396543	0.00837607	2.20121e-06	0.0394769	0.00837494	2.43526e-06
				3:133467377_T_A	rs8177318	T/A	0.352523	0.0545111	1.00336e-10	0.352559	0.0545034	9.92886e-11
				3:133476769_C_T	rs150854910	C/T	-0.282781	0.056901	6.71438e-07	-0.282127	0.0568931	7.09834e-07
				3:133484393_T_C	rs1358023	T/C	0.027589	0.00412586	2.28956e-11	0.0276447	0.00412528	2.07455e-11
				3:141231932_G_A	rs7651511	G/A	0.0403527	0.00414715	2.28183e-22	0.040054	0.00414689	4.59129e-22
				3:141248515_A_G	rs79308158	A/G	-0.0463582	0.00762974	1.23569e-09	-0.0473641	0.00763034	5.40555e-10
				3:141832981_C_T	rs62284572	C/T	0.0298849	0.00494528	1.51584e-09	0.031125	0.00494842	3.18733e-10
				3:142299926_A_G	rs9820353	A/G	0.0708351	0.00397077	4.2895e-71	0.0694312	0.00398133	4.99725e-68
				3:178749029_GA_G	rs753173864	GA/G	0.0258201	0.00554659	3.24087e-06	0.0258033	0.00554581	3.27852e-06
				3:195803322_CT_C	rs55649226	CT/C	-0.0654662	0.00406183	2.2008e-58	-0.0654017	0.00406128	2.74469e-58
				3:195821029_GT_G	rs66682515	GT/G	0.0610494	0.00442422	2.78076e-43	0.0610995	0.0044236	2.31371e-43
				3:195902930_T_C	rs11929092	T/C	-0.0364415	0.00398767	6.41944e-20	-0.0363047	0.00398718	8.71879e-20
				3:195908711_T_C	rs62410535	T/C	0.0666424	0.00574733	4.50968e-31	0.066535	0.00574655	5.50689e-31
rs77208665	3 (142274770)	ATR	MCV	3:16932989_G_A	rs73146904	G/A	0.0559329	0.00754829	1.27077e-13	0.0559812	0.00754762	1.20487e-13
				3:16970938_A_G	rs9821630	A/G	-0.0288817	0.00436944	3.86034e-11	-0.0289309	0.00436906	3.56361e-11
				3:17033983_C_CAG	rs200726463	C/CAG	-0.092864	0.0207985	8.01648e-06	-0.0928374	0.0207967	8.04939e-06
				3:20105673_A_G	rs12636078	A/G	0.0282926	0.00426349	3.23587e-11	0.0282255	0.00426314	3.58628e-11
				3:24334511_T_TTTTG	rs113700287	T/TTTTG	-0.0715147	0.00421279	1.46691e-64	-0.0715252	0.00421241	1.3694e-64
				3:49238718_A_G	rs13091206	A/G	0.0326976	0.00472211	4.40028e-12	0.0326802	0.00472169	4.49617e-12
				3:66452973_TTGCATGGTGGGAAGGACCCAAGG_T	rs6147862	TTGCATGGTGGGAAGGACCCAAGG/T	0.0235579	0.00406195	6.66135e-09	0.0236166	0.0040616	6.09215e-09
				3:71256309_C_T	rs17699658	C/T	0.0290977	0.00479458	1.29172e-09	0.0291313	0.00479416	1.23249e-09
				3:132411168_C_T	rs17348614	C/T	0.0396543	0.00837607	2.20121e-06	0.0397072	0.00837532	2.12916e-06
				3:133467377_T_A	rs8177318	T/A	0.352523	0.0545111	1.00336e-10	0.35364	0.0545066	8.72885e-11
				3:133476769_C_T	rs150854910	C/T	-0.282781	0.056901	6.71438e-07	-0.282224	0.056896	7.04581e-07
				3:133484393_T_C	rs1358023	T/C	0.027589	0.00412586	2.28956e-11	0.0275968	0.00412549	2.25091e-11
				3:141231932_G_A	rs7651511	G/A	0.0403527	0.00414715	2.28183e-22	0.040628	0.00414712	1.1851e-22
				3:141248515_A_G	rs79308158	A/G	-0.0463582	0.00762974	1.23569e-09	-0.0458587	0.00762978	1.85466e-09
				3:141832981_C_T	rs62284572	C/T	0.0298849	0.00494528	1.51584e-09	0.0308244	0.0049482	4.69647e-10
				3:142299926_A_G	rs9820353	A/G	0.0708351	0.00397077	4.2895e-71	0.0698269	0.00398009	7.96612e-69
				3:178749029_GA_G	rs753173864	GA/G	0.0258201	0.00554659	3.24087e-06	0.0258786	0.0055461	3.07294e-06
				3:195803322_CT_C	rs55649226	CT/C	-0.0654662	0.00406183	2.2008e-58	-0.0655463	0.00406148	1.56498e-58
				3:195821029_GT_G	rs66682515	GT/G	0.0610494	0.00442422	2.78076e-43	0.0611955	0.0044239	1.7352e-43
				3:195902930_T_C	rs11929092	T/C	-0.0364415	0.00398767	6.41944e-20	-0.0364504	0.00398731	6.24038e-20
				3:195908711_T_C	rs62410535	T/C	0.0666424	0.00574733	4.50968e-31	0.0666971	0.00574682	3.98748e-31
rs151053159	5 (1078832)	SLC12A7	RDW	5:1041433_C_T	rs117893233	C/T	0.176197	0.0328087	7.86855e-08	0.177263	0.0328044	6.5422e-08
				5:1051757_A_C	rs55861694	A/C	0.139682	0.0160915	3.98667e-18	0.140645	0.0160898	2.33242e-18
				5:1058387_G_A	rs111910553	G/A	0.189232	0.01796	6.02274e-26	0.19006	0.0179578	3.63724e-26
				5:1075051_A_G	rs11133613	A/G	0.151229	0.0113383	1.48365e-40	0.150474	0.0113374	3.56127e-40
				5:1085734_C_T	rs141839244	C/T	0.141613	0.0186966	3.63496e-14	0.112527	0.0213953	1.44722e-07
				5:1093511_G_A	rs187282666	G/A	0.243141	0.0270854	2.82419e-19	0.244117	0.0270819	2.01285e-19
				5:1093861_C_T	rs6883412	C/T	-0.0501957	0.00416687	2.11314e-33	-0.0487926	0.00417454	1.52135e-31
				5:1104938_C_T	rs35188965	C/T	0.0758931	0.00395025	3.82984e-82	0.074783	0.0039559	1.35767e-79
				5:36156782_G_A	rs3804446	G/A	-0.029237	0.00592807	8.15124e-07	-0.0293008	0.00592722	7.68597e-07
				5:67596088_G_A	rs3756668	G/A	-0.0259613	0.00391657	3.40268e-11	-0.0260094	0.00391601	3.11108e-11
				5:72201058_G_A	rs250518	G/A	0.022855	0.00420907	5.64759e-08	0.02281	0.00420847	5.96968e-08
				5:127364126_C_A	rs72792276	C/A	-0.0631163	0.0066567	2.54481e-21	-0.063044	0.00665576	2.78731e-21
				5:127418850_C_G	rs3812049	C/G	-0.116163	0.00446487	7.82953e-149	-0.116208	0.00446422	5.457e-149
				5:173363889_C_T	rs17076726	C/T	-0.0208785	0.00396238	1.37256e-07	-0.0208976	0.00396181	1.3315e-07
				5:175624976_C_T	rs7716229	C/T	-0.0290803	0.00396571	2.26504e-13	-0.0290361	0.00396515	2.44208e-13
rs121434346	5 (1212453)	SLC6A19	RDW	5:1041433_C_T	rs117893233	C/T	0.176197	0.0328087	7.86855e-08	0.176922	0.0328069	6.94798e-08
				5:1051757_A_C	rs55861694	A/C	0.139682	0.0160915	3.98667e-18	0.140156	0.0160907	3.06317e-18
				5:1058387_G_A	rs111910553	G/A	0.189232	0.01796	6.02274e-26	0.192218	0.0199734	6.46158e-22
				5:1075051_A_G	rs11133613	A/G	0.151229	0.0113383	1.48365e-40	0.150568	0.0113387	3.25446e-40
				5:1085734_C_T	rs141839244	C/T	0.141613	0.0186966	3.63496e-14	0.14221	0.0186957	2.83463e-14
				5:1093511_G_A	rs187282666	G/A	0.243141	0.0270854	2.82419e-19	0.243958	0.0270842	2.13829e-19
				5:1093861_C_T	rs6883412	C/T	-0.0501957	0.00416687	2.11314e-33	-0.0515293	0.00417475	5.55926e-35
				5:1104938_C_T	rs35188965	C/T	0.0758931	0.00395025	3.82984e-82	0.0774306	0.00395916	4.77063e-85
				5:36156782_G_A	rs3804446	G/A	-0.029237	0.00592807	8.15124e-07	-0.0292854	0.00592767	7.80372e-07
				5:67596088_G_A	rs3756668	G/A	-0.0259613	0.00391657	3.40268e-11	-0.0259995	0.0039163	3.17547e-11
				5:72201058_G_A	rs250518	G/A	0.022855	0.00420907	5.64759e-08	0.022915	0.0042088	5.20306e-08
				5:127364126_C_A	rs72792276	C/A	-0.0631163	0.0066567	2.54481e-21	-0.0631966	0.00665626	2.25325e-21
				5:127418850_C_G	rs3812049	C/G	-0.116163	0.00446487	7.82953e-149	-0.116148	0.00446456	8.13252e-149
				5:173363889_C_T	rs17076726	C/T	-0.0208785	0.00396238	1.37256e-07	-0.0209133	0.00396211	1.30591e-07
				5:175624976_C_T	rs7716229	C/T	-0.0290803	0.00396571	2.26504e-13	-0.0291101	0.00396544	2.13356e-13
rs145535174	6 (161134124)	PLG	PLT	6:25528550_G_A	rs6913974	G/A	0.0463963	0.00401168	6.40339e-31	0.0464071	0.00401149	6.16672e-31
				6:25627658_C_T	rs6905986	C/T	0.0471081	0.00480008	9.98415e-23	0.0471266	0.00479986	9.5654e-23
				6:26118537_CTCAAAGATCAGTTTGG_C	rs2307823	CTCAAAGATCAGTTTGG/C	-0.035424	0.00557568	2.11442e-10	-0.035412	0.00557542	2.14016e-10
				6:29898116_C_T	rs2975009	C/T	-0.0356058	0.00412493	6.10421e-18	-0.0356144	0.00412473	5.9731e-18
				6:31322367_T_G	rs3819299	T/G	-0.0992884	0.00867187	2.44862e-30	-0.0991841	0.00867153	2.79753e-30
				6:31415355_C_G	rs9267098	C/G	0.0538801	0.00471498	3.15566e-30	0.0539089	0.00471476	2.92366e-30
				6:31436995_T_C	rs2523673	T/C	0.0382248	0.00399789	1.18322e-21	0.0382678	0.00399772	1.06223e-21
				6:31805600_T_C	rs115487693	T/C	0.0786717	0.00958795	2.32209e-16	0.0786524	0.00958751	2.35384e-16
				6:33546837_T_C	rs210142	T/C	-0.100625	0.00434425	1.9111e-118	-0.100608	0.00434405	2.03524e-118
				6:33552707_A_C	rs75080135	A/C	-0.103249	0.0052028	1.66011e-87	-0.103322	0.00520258	1.23456e-87
				6:34769765_C_T	rs4472337	C/T	0.03539	0.00541261	6.24035e-11	0.0354456	0.00541237	5.81452e-11
				6:36349666_C_A	rs3778028	C/A	-0.120015	0.0216262	2.87023e-08	-0.120028	0.0216252	2.85629e-08
				6:37254097_C_CT	rs560242923	C/CT	0.0199743	0.00420201	2.00131e-06	0.0199961	0.00420182	1.94847e-06
				6:47609592_A_G	rs9473147	A/G	-0.0326688	0.00452232	5.07987e-13	-0.0327232	0.00452213	4.63857e-13
				6:52267254_G_A	rs2078064	G/A	-0.0351796	0.00635055	3.0372e-08	-0.035242	0.00635027	2.86741e-08
				6:52656169_T_G	rs2894802	T/G	0.0246536	0.00402025	8.68426e-10	0.0246395	0.00402006	8.86199e-10
				6:109590004_A_G	rs9487023	A/G	-0.0244829	0.00400043	9.381e-10	-0.0245123	0.00400025	8.94235e-10
				6:110716136_C_T	rs9372253	C/T	-0.0250386	0.0039747	2.99586e-10	-0.0250173	0.00397452	3.09535e-10
				6:131142989_GA_G	rs141573810	GA/G	-0.0165756	0.00405614	4.38141e-05	-0.0165155	0.00405599	4.66629e-05
				6:135051318_TCC_T	rs71736125	TCC/T	-0.0321224	0.0049069	5.91744e-11	-0.0321994	0.00490671	5.31779e-11
				6:135405122_A_C	rs1331308	A/C	-0.0280342	0.00400113	2.45427e-12	-0.0280734	0.00400095	2.28334e-12
				6:135418916_A_G	rs7776054	A/G	-0.115407	0.00451983	1.93809e-143	-0.115545	0.00451973	8.79708e-144
				6:164463355_G_A	rs4709819	G/A	-0.028951	0.00407046	1.14592e-12	-0.028864	0.00407035	1.33553e-12
rs74848966	7 (100365467)	ZAN	MCH	7:5234662_C_T	rs11771301	C/T	0.0405862	0.00624178	7.93722e-11	0.0407	0.00624127	7.00455e-11
				7:17814536_G_A	rs2537594	G/A	-0.0237481	0.00393981	1.66728e-09	-0.0237105	0.00393947	1.76311e-09
				7:44814172_G_A	rs13231886	G/A	-0.0401772	0.00399093	7.87992e-24	-0.0400769	0.00399064	1.00924e-23
				7:50427982_G_A	rs6592965	G/A	-0.0557769	0.00393584	1.48956e-45	-0.0558439	0.00393551	1.14899e-45
				7:92097611_C_T	rs13229255	C/T	0.0207455	0.00395834	1.59991e-07	0.0207218	0.00395799	1.64851e-07
				7:92682609_G_A	rs739385	G/A	0.0333813	0.00553154	1.59685e-09	0.0334016	0.00553106	1.55577e-09
				7:100235970_C_A	rs7385804	C/A	-0.0838423	0.0040326	7.53379e-96	-0.0829426	0.00404035	1.69909e-93
				7:100414147_G_A	rs116979562	G/A	-0.117332	0.0131182	3.79295e-19	-0.116249	0.0154568	5.47725e-14
				7:135346262_T_G	rs35150201	T/G	-0.0218257	0.00393243	2.85928e-08	-0.0218719	0.00393209	2.66605e-08
rs141547371	9 (214606)	C9orf66	MPV	9:239313_G_C	rs471756	G/C	0.0248907	0.00398806	4.35288e-10	0.0230173	0.00400534	9.1234e-09
				9:273178_G_GA	rs3215853	G/GA	0.0609286	0.00464095	2.39946e-39	0.0583882	0.00469288	1.62413e-35
				9:286491_G_A	rs3209441	G/A	0.0312122	0.00508595	8.4377e-10	0.0301793	0.00508911	3.03394e-09
				9:329343_CA_C	rs56318916	CA/C	-0.0699336	0.0050312	6.82384e-44	-0.0672016	0.00509445	1.04792e-39
				9:341829_G_T	rs7869524	G/T	0.0513796	0.00404171	5.31952e-37	0.0500366	0.00405164	5.12131e-35
				9:73124343_A_T	rs56184018	A/T	-0.0326242	0.00418584	6.5438e-15	-0.0326148	0.00418535	6.61352e-15
				9:99192919_A_C	rs10820606	A/C	0.0286859	0.0047766	1.9126e-09	0.0285029	0.00477616	2.41202e-09
				9:135864436_C_G		C/G	-0.117836	0.0084584	4.40859e-44	-0.117907	0.00845741	3.8304e-44
				9:135864513_C_T	rs150813342	C/T	-0.519931	0.0225393	1.7051e-117	-0.520174	0.0225366	1.24968e-117
				9:136921464_A_G	rs2157770	A/G	0.0517493	0.00438848	4.45655e-32	0.0516081	0.00438805	6.43813e-32
				9:136942136_C_A	rs10821556	C/A	0.0496682	0.00424607	1.36347e-31	0.0496112	0.00424559	1.57183e-31
rs146597587	9 (6255967)	IL33	Eosin	9:4793798_G_T	rs296847	G/T	-0.0230696	0.00421892	4.55634e-08	-0.0227186	0.00421791	7.20777e-08
				9:5075628_C_G	rs10283564	C/G	-0.0349888	0.00455007	1.48498e-14	-0.0345878	0.00454902	2.90563e-14
				9:6193455_C_A	rs2381416	C/A	0.0955728	0.00447113	3.40708e-101	0.0941134	0.00447405	4.58226e-98
				9:6282511_G_A		G/A	-0.135429	0.010687	8.86184e-37	-0.134116	0.0106852	4.09412e-36
				9:6288604_G_C	rs145697747	G/C	0.254929	0.0295932	7.10556e-18	0.0364142	0.510804	0.943169
				9:94096752_C_T	rs201272561	C/T	0.0423037	0.00562499	5.48502e-14	0.0423148	0.00562336	5.31374e-14
				9:113640132_T_A	rs547116	T/A	-0.034973	0.00406878	8.38608e-18	-0.0349754	0.0040676	8.16357e-18
				9:117690758_T_C	rs10982456	T/C	0.0229722	0.0039619	6.71614e-09	0.0228377	0.00396079	8.13904e-09
				9:135857646_C_T	rs117868203	C/T	-0.107351	0.0177009	1.32541e-09	-0.107602	0.0176958	1.20044e-09
				9:135864513_C_T	rs150813342	C/T	0.206167	0.0224529	4.28465e-20	0.206164	0.0224464	4.18492e-20
				9:135877106_CA_C	rs34149660	CA/C	-0.0379849	0.00656339	7.16534e-09	-0.0377425	0.00656156	8.836e-09
				9:135880469_C_A	rs605642	C/A	-0.0266934	0.00403226	3.60738e-11	-0.0266242	0.00403111	3.99961e-11
				9:136902829_A_AT	rs532553681	A/AT	-0.0235477	0.00449539	1.62422e-07	-0.0233989	0.00449413	1.92699e-07
				9:139356987_T_C	rs57994353	T/C	-0.0252189	0.00429664	4.38325e-09	-0.0251131	0.00429542	5.03285e-09
rs146879704	9 (114886569)	SUSD1	HGB	9:2622146_ACGGCGGCGG_A	rs369552432	ACGGCGGCGG/A	-0.0289416	0.00425634	1.05331e-11	-0.0289417	0.00425598	1.04906e-11
				9:4118111_G_T	rs6415788	G/T	0.0224146	0.00412398	5.48393e-08	0.0224717	0.00412364	5.06132e-08
				9:13980152_G_A	rs7875291	G/A	0.029033	0.00412947	2.06562e-12	0.0289343	0.00412918	2.44201e-12
				9:32455262_T_C	rs7045087	T/C	0.0201527	0.0043421	3.46689e-06	0.0201578	0.00434174	3.4405e-06
				9:130628524_T_A	rs67145503	T/A	-0.0342224	0.00627899	5.03753e-08	-0.0340469	0.00627857	5.88108e-08
				9:136130855_TTCTG_T	rs149037075	TTCTG/T	-0.0812834	0.00830914	1.3647e-22	-0.0812875	0.00830844	1.34709e-22
				9:136149709_AC_A	rs8176643	AC/A	0.0925365	0.00518929	4.8567e-71	0.0924685	0.00518888	5.98276e-71
				9:136825333_G_A	rs2519796	G/A	0.0233136	0.00424146	3.87943e-08	0.0232294	0.00424115	4.33016e-08
rs141547732	9 (136280025)	REXO4	RBC	9:4118111_G_T	rs6415788	G/T	0.0219867	0.00409029	7.65744e-08	0.0218971	0.00408995	8.62389e-08
				9:4670315_G_A	rs445684	G/A	0.0354795	0.00649146	4.62305e-08	0.0355965	0.00649089	4.16443e-08
				9:4748405_C_G	rs296880	C/G	-0.0321023	0.00434447	1.48583e-13	-0.0321664	0.00434408	1.323e-13
				9:4847570_T_C	rs7874244	T/C	-0.0565874	0.00481417	6.96861e-32	-0.0566719	0.00481374	5.59074e-32
				9:13980152_G_A	rs7875291	G/A	0.023655	0.00409599	7.70551e-09	0.023733	0.00409563	6.86026e-09
				9:32455262_T_C	rs7045087	T/C	0.0230692	0.00430651	8.48471e-08	0.0230121	0.00430612	9.10451e-08
				9:100763456_CT_C	rs11338569	CT/C	-0.0294864	0.00474233	5.06024e-10	-0.0295155	0.00474189	4.84826e-10
				9:130628524_T_A	rs67145503	T/A	-0.0227752	0.00622809	0.00025544	-0.0229087	0.00622755	0.000234607
				9:136130855_TTCTG_T	rs149037075	TTCTG/T	-0.110259	0.00823855	8.06441e-41	-0.107707	0.00864963	1.42638e-35
				9:136139907_GAAACTGCC_G	rs149092047	GAAACTGCC/G	0.0753532	0.00449892	6.71263e-63	0.0745058	0.004503	1.99108e-61
rs71508957	10 (64927837)	JMJD1C	MPV	10:11836092_G_A	rs118033845	G/A	-0.0782321	0.0110068	1.1866e-12	-0.078148	0.0110055	1.24689e-12
				10:11895097_T_C	rs11593377	T/C	0.0376057	0.0049406	2.72654e-14	0.0376391	0.00494005	2.57074e-14
				10:65066186_G_T	rs10761741	G/T	0.130991	0.00402012	6.37149e-232	0.130074	0.00403615	6.08215e-227
				10:97053775_G_T	rs1328599	G/T	-0.055302	0.00755013	2.40956e-13	-0.0552596	0.00754929	2.49745e-13
				10:102075479_G_A	rs603424	G/A	0.0643598	0.00526116	2.16567e-34	0.0643049	0.00526058	2.42231e-34
				10:114151126_C_CA	rs35383388	C/CA	0.0479473	0.00489283	1.15276e-22	0.0479882	0.00489229	1.04966e-22
				10:114154752_G_A	rs146605626	G/A	-0.0799622	0.0132337	1.52321e-09	-0.0797164	0.0132323	1.7021e-09
				10:121010256_A_G	rs10886430	A/G	-0.0526467	0.00617083	1.45959e-17	-0.0525313	0.00617018	1.70215e-17
				10:126368366_C_T	rs1998418	C/T	0.0296397	0.0051619	9.37747e-09	0.029726	0.00516134	8.46344e-09
rs61748606	11 (230474)	SIRT3	MPV	11:193863_T_C	rs2294081	T/C	0.0828309	0.00397256	2.17887e-96	0.0810343	0.0039996	3.99583e-91
				11:196944_C_T	rs11604127	C/T	0.120844	0.00467788	9.04832e-147	0.119778	0.00477448	1.49933e-138
				11:838722_T_C	rs6762	T/C	-0.0216336	0.00458809	2.41757e-06	-0.0221194	0.00458802	1.42925e-06
				11:3887176_C_G	rs11030122	C/G	-0.0215417	0.00437509	8.50233e-07	-0.0216331	0.00437446	7.61142e-07
				11:5690544_A_T	rs12271225	A/T	-0.0468281	0.0057247	2.86394e-16	-0.0467838	0.00572385	3.02316e-16
				11:5701074_C_A	rs11601507	C/A	-0.0676188	0.00776768	3.20875e-18	-0.0672968	0.00776671	4.57601e-18
				11:5701409_G_C	rs3824949	G/C	-0.0373576	0.00401366	1.32754e-20	-0.0373365	0.00401307	1.37668e-20
				11:10708489_C_G	rs719152	C/G	-0.0293544	0.00437704	2.00269e-11	-0.0293423	0.00437639	2.02688e-11
				11:61581450_A_G	rs7394579	A/G	0.0523984	0.00443069	2.97082e-32	0.0523601	0.00443003	3.22425e-32
				11:65380916_G_A	rs2004649	G/A	0.0349934	0.00400886	2.59899e-18	0.0349668	0.00400826	2.7245e-18
				11:72501220_A_G	rs56133113	A/G	0.042952	0.00614262	2.71434e-12	0.0429663	0.0061417	2.64966e-12
				11:72947934_G_A	rs11235688	G/A	0.0251627	0.00404733	5.07976e-10	0.0250601	0.00404677	5.93463e-10
				11:94828467_TCTC_T	rs10605167	TCTC/T	0.0385494	0.00479589	9.20897e-16	0.0384622	0.0047952	1.05795e-15
				11:113953622_G_A	rs73000929	G/A	-0.0939756	0.0104529	2.49642e-19	-0.0936453	0.0104515	3.28946e-19
				11:113981241_A_G	rs17116384	A/G	-0.0259635	0.00428583	1.38232e-09	-0.0258774	0.00428522	1.55723e-09
				11:116648917_G_C	rs964184	G/C	0.0387962	0.00583338	2.92821e-11	0.0387209	0.00583252	3.17531e-11
				11:126285301_G_A	rs7949566	G/A	-0.0434491	0.00401623	2.89518e-27	-0.0433915	0.00401564	3.32709e-27
rs138326449	11 (116701354)	APOC3	RDW	11:205198_C_A	rs3782123	C/A	0.0368638	0.00445098	1.22118e-16	0.0367813	0.00445049	1.41554e-16
				11:4160681_T_C	rs11031096	T/C	0.0239249	0.00397588	1.77594e-09	0.0239782	0.00397542	1.62771e-09
				11:5297429_G_A	rs112176573	G/A	0.0269707	0.00454369	2.9305e-09	0.0268845	0.00454319	3.27621e-09
				11:16359567_G_A	rs17462448	G/A	-0.0876007	0.00716996	2.6134e-34	-0.0876085	0.00716912	2.53328e-34
				11:44594611_T_A	rs60865046	T/A	0.0362299	0.00431799	4.8915e-17	0.0362331	0.00431748	4.82048e-17
				11:61581450_A_G	rs7394579	A/G	0.0651788	0.00435995	1.73454e-50	0.0651357	0.00435945	1.96043e-50
				11:65354150_G_A	rs11227229	G/A	0.0380256	0.0039288	3.78089e-22	0.0379212	0.00392839	4.85179e-22
				11:100453046_C_T	rs72996113	C/T	0.0441642	0.00659704	2.17249e-11	0.044224	0.00659627	2.0308e-11
				11:116648917_G_C	rs964184	G/C	-0.0418711	0.00574193	3.06756e-13	-0.041349	0.00574208	6.00812e-13
				11:122949545_C_G	rs7115329	C/G	-0.0665106	0.00992386	2.06319e-11	-0.0666426	0.00992271	1.87347e-11
rs150349412	12 (112184086)	ACAD10	PLT	12:740009_C_G	rs34038797	C/G	0.0307375	0.00412627	9.44769e-14	0.0307004	0.00412591	1.00642e-13
				12:6290541_A_G	rs4290286	A/G	0.0529194	0.0039961	5.28154e-40	0.0530458	0.00399582	3.42354e-40
				12:6447522_G_A	rs4149577	G/A	0.0146924	0.00401545	0.000253349	0.0146818	0.0040151	0.000255641
				12:6502832_G_A	rs10466905	G/A	-0.030815	0.00508738	1.38938e-09	-0.0309373	0.00508699	1.19285e-09
				12:29435480_G_A	rs2015599	G/A	0.0480976	0.00398655	1.68738e-33	0.048057	0.00398622	1.88576e-33
				12:48212719_C_T	rs73109811	C/T	-0.0345348	0.00513238	1.71775e-11	-0.0345786	0.00513193	1.61333e-11
				12:48699606_TGTTTTGTTTTG_T	rs201673768	TGTTTTGTTTTG/T	0.0233649	0.00417176	2.13893e-08	0.0234154	0.00417141	1.98921e-08
				12:49662391_C_T	rs7958679	C/T	0.0511066	0.00760528	1.82641e-11	0.0512176	0.00760465	1.64576e-11
				12:50930650_A_AT	rs11390181	A/AT	0.0217681	0.00426608	3.35475e-07	0.0216672	0.00426576	3.79319e-07
				12:54698408_G_A		G/A	-0.0744959	0.00672909	1.79284e-28	-0.074353	0.00672858	2.25029e-28
				12:54717508_T_TTTCTC	rs60822569	T/TTTCTC	-0.057795	0.00401799	7.09264e-47	-0.057696	0.0040177	9.97221e-47
				12:57151329_A_G	rs2958137	A/G	0.0328244	0.00401955	3.21138e-16	0.0327267	0.00401925	3.90686e-16
				12:57848639_G_A	rs3809114	G/A	0.020873	0.00400328	1.85129e-07	0.020853	0.00400294	1.89731e-07
				12:65005079_C_G	rs1716505	C/G	-0.043714	0.00435524	1.06869e-23	-0.0436898	0.00435486	1.12065e-23
				12:65033142_AT_A	rs68054310	AT/A	-0.0574423	0.00668715	8.79742e-18	-0.0575183	0.00668658	7.91759e-18
				12:109475012_G_T	rs4388979	G/T	0.0377659	0.0040472	1.06115e-20	0.0377124	0.00404686	1.19314e-20
				12:111800258_G_A	rs3809272	G/A	0.0861788	0.00432019	2.13641e-88	0.0866203	0.00432057	2.87189e-89
				12:111884608_T_C	rs3184504	T/C	0.0978196	0.00395988	2.08787e-134	0.0990788	0.00396466	1.67196e-137
				12:111885295_G_A	rs148636776	G/A	-0.544588	0.0852742	1.70506e-10	-0.544062	0.0852668	1.76886e-10
				12:111890233_AT_A	rs11348701	AT/A	0.0481928	0.0047121	1.52678e-24	0.0479699	0.00471194	2.47561e-24
				12:112088447_T_A	rs749237684	T/A	-0.543441	0.0523933	3.39065e-25	-0.54366	0.0523887	3.21486e-25
				12:112248761_A_G	rs530203431	A/G	-0.379244	0.0615985	7.44923e-10	-0.442142	0.113755	0.000101629
				12:112371459_AT_A	rs141043717	AT/A	-0.0351669	0.00527888	2.71564e-11	-0.0362103	0.00528235	7.16612e-12
				12:112524720_C_CAGG	rs10661645	C/CAGG	-0.115551	0.0086696	1.68882e-40	-0.114966	0.00866982	4.17046e-40
				12:115556307_T_G	rs35427	T/G	0.0247702	0.00423765	5.06981e-09	0.0247679	0.00423728	5.07086e-09
				12:121414915_G_A	rs2255531	G/A	0.0242313	0.00418744	7.19661e-09	0.0243259	0.00418711	6.27282e-09
				12:122216910_A_G	rs11553699	A/G	0.121607	0.0060297	2.59401e-90	0.121571	0.00602918	2.82363e-90
				12:123771015_G_A	rs71444571	G/A	0.0316359	0.00498256	2.16976e-10	0.0316693	0.00498213	2.06985e-10
rs145120027	12 (122439451)	WDR66	MPV	12:6128443_T_C	rs216311	T/C	0.0345879	0.00416331	9.84314e-17	0.0346189	0.00416272	9.15375e-17
				12:6290541_A_G	rs4290286	A/G	-0.103952	0.00398198	7.87954e-150	-0.104015	0.00398141	4.7154e-150
				12:6332838_A_G	rs4764487	A/G	0.037163	0.00411646	1.77341e-19	0.0370262	0.00411595	2.37672e-19
				12:8142199_G_GA	rs56990409	G/GA	0.0403907	0.00404046	1.60974e-23	0.0404275	0.00403988	1.44732e-23
				12:29435480_G_A	rs2015599	G/A	-0.0790259	0.00397647	9.41609e-88	-0.0791709	0.00397595	4.3318e-88
				12:32664437_C_T	rs61927245	C/T	0.0721945	0.00762918	3.04263e-21	0.072181	0.0076281	3.05502e-21
				12:32818659_TGTGTGC_T	rs150273160	TGTGTGC/T	0.0572468	0.00567885	6.86517e-24	0.0572107	0.00567805	7.21942e-24
				12:49662391_C_T	rs7958679	C/T	-0.103031	0.00758933	5.96635e-42	-0.103012	0.00758826	6.00875e-42
				12:51673700_CTTT_C	rs781329210	CTTT/C	0.0612693	0.00645706	2.37707e-21	0.0614448	0.00645619	1.80897e-21
				12:54685880_C_T	rs35979828	C/T	-0.103791	0.00782698	4.16224e-40	-0.103835	0.00782587	3.76695e-40
				12:54717508_T_TTTCTC	rs60822569	T/TTTCTC	0.0999332	0.00400521	4.49446e-137	0.100007	0.00400464	2.60695e-137
				12:57019443_T_C	rs7973618	T/C	0.0817308	0.00412726	3.82538e-87	0.0817149	0.00412668	3.90551e-87
				12:65005079_C_G	rs1716505	C/G	0.0708945	0.00434566	9.05171e-60	0.0708787	0.00434504	9.25153e-60
				12:65033142_AT_A	rs68054310	AT/A	0.0828197	0.00667468	2.47808e-35	0.0827121	0.00667376	2.96607e-35
				12:109250356_A_G	rs987044	A/G	0.0270747	0.00400814	1.43516e-11	0.0271296	0.00400758	1.29729e-11
				12:117478767_TTCC_T	rs34344826	TTCC/T	0.0272879	0.0042588	1.48526e-10	0.0271609	0.00425826	1.79559e-10
				12:122216910_A_G	rs11553699	A/G	-0.416185	0.00591567	0	-0.415989	0.00593589	0
				12:122426643_T_C	rs11043280	T/C	-0.118101	0.00396958	7.72305e-194	-0.117346	0.00397212	3.68191e-191
				12:123493123_A_G	rs12820906	A/G	-0.0301228	0.00462793	7.59802e-11	-0.0304024	0.00462748	5.05205e-11
rs17881033	12 (122763670)	CLIP1	MPV	12:6128443_T_C	rs216311	T/C	0.0345879	0.00416331	9.84314e-17	0.0347249	0.00416196	7.29023e-17
				12:6290541_A_G	rs4290286	A/G	-0.103952	0.00398198	7.87954e-150	-0.104117	0.00398067	2.13328e-150
				12:6332838_A_G	rs4764487	A/G	0.037163	0.00411646	1.77341e-19	0.037303	0.00411513	1.26505e-19
				12:8142199_G_GA	rs56990409	G/GA	0.0403907	0.00404046	1.60974e-23	0.0404738	0.00403914	1.26537e-23
				12:29435480_G_A	rs2015599	G/A	-0.0790259	0.00397647	9.41609e-88	-0.0791239	0.00397516	5.06635e-88
				12:32664437_C_T	rs61927245	C/T	0.0721945	0.00762918	3.04263e-21	0.0721412	0.00762669	3.15811e-21
				12:32818659_TGTGTGC_T	rs150273160	TGTGTGC/T	0.0572468	0.00567885	6.86517e-24	0.0573348	0.00567699	5.66991e-24
				12:49662391_C_T	rs7958679	C/T	-0.103031	0.00758933	5.96635e-42	-0.102907	0.00758687	7.01736e-42
				12:51673700_CTTT_C	rs781329210	CTTT/C	0.0612693	0.00645706	2.37707e-21	0.0610134	0.00645502	3.3754e-21
				12:54685880_C_T	rs35979828	C/T	-0.103791	0.00782698	4.16224e-40	-0.103954	0.00782442	2.97771e-40
				12:54717508_T_TTTCTC	rs60822569	T/TTTCTC	0.0999332	0.00400521	4.49446e-137	0.100021	0.00400389	2.11609e-137
				12:57019443_T_C	rs7973618	T/C	0.0817308	0.00412726	3.82538e-87	0.0818341	0.0041259	2.04808e-87
				12:65005079_C_G	rs1716505	C/G	0.0708945	0.00434566	9.05171e-60	0.0708521	0.00434424	9.73294e-60
				12:65033142_AT_A	rs68054310	AT/A	0.0828197	0.00667468	2.47808e-35	0.0827366	0.0066725	2.75182e-35
				12:109250356_A_G	rs987044	A/G	0.0270747	0.00400814	1.43516e-11	0.0273022	0.00400689	9.54651e-12
				12:117478767_TTCC_T	rs34344826	TTCC/T	0.0272879	0.0042588	1.48526e-10	0.0273889	0.00425742	1.25373e-10
				12:122216910_A_G	rs11553699	A/G	-0.416185	0.00591567	0	-0.416163	0.00596824	0
				12:122426643_T_C	rs11043280	T/C	-0.118101	0.00396958	7.72305e-194	-0.116195	0.00397747	5.49726e-187
				12:123493123_A_G	rs12820906	A/G	-0.0301228	0.00462793	7.59802e-11	-0.0268123	0.00464234	7.68583e-09
rs151322438	12 (123335398)	HIP1R	MPV	12:6128443_T_C	rs216311	T/C	0.0345879	0.00416331	9.84314e-17	0.0346346	0.00416241	8.8216e-17
				12:6290541_A_G	rs4290286	A/G	-0.103952	0.00398198	7.87954e-150	-0.104006	0.00398111	4.75093e-150
				12:6332838_A_G	rs4764487	A/G	0.037163	0.00411646	1.77341e-19	0.0372477	0.00411558	1.44352e-19
				12:8142199_G_GA	rs56990409	G/GA	0.0403907	0.00404046	1.60974e-23	0.0404527	0.00403958	1.34884e-23
				12:29435480_G_A	rs2015599	G/A	-0.0790259	0.00397647	9.41609e-88	-0.0790917	0.00397561	6.22256e-88
				12:32664437_C_T	rs61927245	C/T	0.0721945	0.00762918	3.04263e-21	0.072159	0.00762753	3.11964e-21
				12:32818659_TGTGTGC_T	rs150273160	TGTGTGC/T	0.0572468	0.00567885	6.86517e-24	0.0570591	0.00567769	9.40558e-24
				12:49662391_C_T	rs7958679	C/T	-0.103031	0.00758933	5.96635e-42	-0.103268	0.00758773	3.74372e-42
				12:51673700_CTTT_C	rs781329210	CTTT/C	0.0612693	0.00645706	2.37707e-21	0.0612693	0.00645566	2.33077e-21
				12:54685880_C_T	rs35979828	C/T	-0.103791	0.00782698	4.16224e-40	-0.103971	0.0078253	2.9487e-40
				12:54717508_T_TTTCTC	rs60822569	T/TTTCTC	0.0999332	0.00400521	4.49446e-137	0.0999027	0.00400435	4.75233e-137
				12:57019443_T_C	rs7973618	T/C	0.0817308	0.00412726	3.82538e-87	0.0815647	0.00412645	7.85274e-87
				12:65005079_C_G	rs1716505	C/G	0.0708945	0.00434566	9.05171e-60	0.0709333	0.00434471	7.38038e-60
				12:65033142_AT_A	rs68054310	AT/A	0.0828197	0.00667468	2.47808e-35	0.0828757	0.00667323	2.1577e-35
				12:109250356_A_G	rs987044	A/G	0.0270747	0.00400814	1.43516e-11	0.0269137	0.00400734	1.87428e-11
				12:117478767_TTCC_T	rs34344826	TTCC/T	0.0272879	0.0042588	1.48526e-10	0.0272824	0.00425788	1.48437e-10
				12:122216910_A_G	rs11553699	A/G	-0.416185	0.00591567	0	-0.415407	0.00593816	0
				12:122426643_T_C	rs11043280	T/C	-0.118101	0.00396958	7.72305e-194	-0.116956	0.00397344	8.73664e-190
				12:123493123_A_G	rs12820906	A/G	-0.0301228	0.00462793	7.59802e-11	-0.0311175	0.0046287	1.791e-11
rs146030737	13 (28626716)	FLT3	Mono	13:28542961_C_G	rs1805106	C/G	-0.102606	0.0119075	6.95385e-18	-0.102958	0.0119068	5.3477e-18
				13:28597187_C_T	rs61946325	C/T	0.0280839	0.00531527	1.26865e-07	0.0273375	0.00531764	2.73828e-07
				13:28604007_T_C	rs76428106	T/C	-0.549405	0.017695	7.42115e-211	-0.550194	0.0176942	1.79372e-211
				13:28637838_A_G	rs9554228	A/G	-0.0484877	0.00416041	2.25722e-31	-0.0475994	0.00416639	3.25964e-30
				13:28649996_C_A	rs189992044	C/A	-0.209077	0.0390663	8.72114e-08	-0.279079	0.0943226	0.00308929
				13:28842950_C_CT	rs377741153	C/CT	-0.130428	0.0106787	2.74023e-34	-0.13048	0.0106779	2.55137e-34
				13:41002641_T_C	rs1892548	T/C	0.0641643	0.00426118	3.39331e-51	0.0641684	0.00426085	3.28661e-51
				13:41216534_C_T	rs4325427	C/T	0.0291497	0.00442941	4.69248e-11	0.0293167	0.0044292	3.63194e-11
				13:50123270_TA_T	rs66645127	TA/T	-0.0217111	0.00461073	2.49434e-06	-0.0217557	0.00461039	2.37436e-06
				13:72513420_A_G	rs73217470	A/G	-0.0669457	0.00960304	3.1553e-12	-0.0668957	0.0096023	3.26201e-12
				13:109003805_C_T	rs150861794	C/T	0.143403	0.0156054	4.01171e-20	0.143349	0.0156042	4.11414e-20
				13:109812085_G_GC	rs75900305	G/GC	-0.0245931	0.00444489	3.15631e-08	-0.0245413	0.00444457	3.36509e-08
				13:110026928_T_C	rs1887639	T/C	-0.0203995	0.00404786	4.67184e-07	-0.0203828	0.00404755	4.76392e-07
				13:110820255_T_G	rs58814158	T/G	0.033564	0.0056209	2.36016e-09	0.0334814	0.0056205	2.57561e-09
rs182782800	13 (73319139)	BORA	MCV	13:31071795_G_A	rs9508759	G/A	-0.0992032	0.0198452	5.775e-07	-0.0990301	0.0198426	6.0212e-07
				13:31073866_G_C	rs9579586	G/C	-0.0203109	0.0039638	2.99415e-07	-0.0203318	0.00396327	2.90095e-07
				13:41160270_T_C	rs9532563	T/C	0.0269977	0.00474018	1.23279e-08	0.0267583	0.00473973	1.65026e-08
				13:73275607_T_C	rs184739375	T/C	0.194412	0.0314185	6.11912e-10	0.431915	0.198536	0.0295944
				13:76057383_G_A	rs9573567	G/A	0.0596991	0.00655622	8.68861e-20	0.0596764	0.00655534	8.86983e-20
				13:109419159_G_T	rs9521017	G/T	0.0285118	0.00406639	2.36834e-12	0.0285404	0.00406585	2.23697e-12
				13:110402066_A_T	rs61358232	A/T	-0.0268318	0.00421108	1.87564e-10	-0.0268415	0.00421051	1.83734e-10
				13:113352916_A_G	rs76533333	A/G	0.03182	0.00686311	3.54926e-06	0.031809	0.00686219	3.56616e-06
				13:113853035_A_G	rs61966459	A/G	0.0270963	0.00421837	1.33732e-10	0.0271407	0.0042178	1.24073e-10
rs138887682	14 (103568488)	EXOC3L4	MPV	14:31362510_G_T	rs12897108	G/T	-0.028794	0.00455951	2.70775e-10	-0.0288217	0.00455908	2.59346e-10
				14:51113398_T_C	rs3015497	T/C	-0.0355984	0.0040047	6.23574e-19	-0.0356077	0.00400432	6.06053e-19
				14:51208673_G_A	rs146291102	G/A	-0.478604	0.0727887	4.87619e-11	-0.480707	0.0727829	3.9995e-11
				14:55664889_A_C	rs80226907	A/C	0.0868143	0.00719561	1.68849e-33	0.0869125	0.00719494	1.41124e-33
				14:65487694_T_C	rs11627485	T/C	0.0290017	0.00400891	4.70574e-13	0.0289277	0.00400856	5.36532e-13
				14:68481566_CAA_C	rs369495964	CAA/C	-0.0380344	0.00533969	1.06188e-12	-0.0379854	0.00533919	1.12954e-12
				14:69212885_A_G	rs12589699	A/G	0.0450376	0.00584576	1.32489e-14	0.0450916	0.00584521	1.22549e-14
				14:69342250_C_T	rs2073307	C/T	0.0347586	0.00400997	4.44635e-18	0.0346135	0.00400971	6.07458e-18
				14:69425467_T_C	rs117672662	T/C	-0.471602	0.0441926	1.41989e-26	-0.471462	0.0441884	1.45322e-26
				14:69452088_A_G	rs10220411	A/G	0.0380142	0.00452502	4.47604e-17	0.0379383	0.00452462	5.13001e-17
				14:69596083_A_G	rs77327054	A/G	0.139123	0.0109932	1.09894e-36	0.139223	0.0109921	9.64196e-37
				14:92245983_G_C	rs61237505	G/C	0.0421371	0.00531024	2.12073e-15	0.0420447	0.00530977	2.42594e-15
				14:103081465_G_GC	rs11382616	G/GC	0.0287846	0.00440761	6.57245e-11	0.028423	0.00440783	1.13522e-10
				14:103566835_C_G		C/G	0.0791215	0.00463839	3.60649e-65	0.0796635	0.00463896	5.05098e-66
				14:103576444_C_G		C/G	-0.0467231	0.00513117	8.68685e-20	-0.0463046	0.00513143	1.84242e-19
				14:105758964_C_T	rs4555082	C/T	0.0404977	0.0043083	5.54641e-21	0.0402461	0.00430821	9.62404e-21
rs148718670	14 (103574815)	EXOC3L4	MPV	14:31362510_G_T	rs12897108	G/T	-0.028794	0.00455951	2.70775e-10	-0.0288134	0.00455912	2.62515e-10
				14:51113398_T_C	rs3015497	T/C	-0.0355984	0.0040047	6.23574e-19	-0.0356843	0.00400439	5.10874e-19
				14:51208673_G_A	rs146291102	G/A	-0.478604	0.0727887	4.87619e-11	-0.478577	0.0727825	4.86989e-11
				14:55664889_A_C	rs80226907	A/C	0.0868143	0.00719561	1.68849e-33	0.0868172	0.00719499	1.65954e-33
				14:65487694_T_C	rs11627485	T/C	0.0290017	0.00400891	4.70574e-13	0.0289845	0.00400857	4.83492e-13
				14:68481566_CAA_C	rs369495964	CAA/C	-0.0380344	0.00533969	1.06188e-12	-0.0380383	0.00533923	1.05161e-12
				14:69212885_A_G	rs12589699	A/G	0.0450376	0.00584576	1.32489e-14	0.045039	0.00584526	1.31558e-14
				14:69342250_C_T	rs2073307	C/T	0.0347586	0.00400997	4.44635e-18	0.0347295	0.00400964	4.70912e-18
				14:69425467_T_C	rs117672662	T/C	-0.471602	0.0441926	1.41989e-26	-0.471223	0.0441889	1.54244e-26
				14:69452088_A_G	rs10220411	A/G	0.0380142	0.00452502	4.47604e-17	0.0379993	0.00452463	4.57508e-17
				14:69596083_A_G	rs77327054	A/G	0.139123	0.0109932	1.09894e-36	0.139015	0.0109923	1.22998e-36
				14:92245983_G_C	rs61237505	G/C	0.0421371	0.00531024	2.12073e-15	0.0422327	0.00530982	1.825e-15
				14:103081465_G_GC	rs11382616	G/GC	0.0287846	0.00440761	6.57245e-11	0.0284875	0.00440771	1.02943e-10
				14:103566835_C_G		C/G	0.0791215	0.00463839	3.60649e-65	0.0777437	0.00465809	1.80681e-62
				14:103576444_C_G		C/G	-0.0467231	0.00513117	8.68685e-20	-0.0461826	0.00513214	2.31449e-19
				14:105758964_C_T	rs4555082	C/T	0.0404977	0.0043083	5.54641e-21	0.0405741	0.00430795	4.65222e-21
rs184575290	15 (80191280)	ST20	Mono	15:42235032_A_G	rs17739167	A/G	-0.0302142	0.00448774	1.67339e-11	-0.030208	0.00448706	1.67773e-11
				15:42250306_A_AGATTGTTG		A/AGATTGTTG	0.0540549	0.00654044	1.41353e-16	0.0540147	0.00653947	1.47301e-16
				15:42651900_G_C	rs149698681	G/C	-0.111784	0.0139585	1.17319e-15	-0.111645	0.0139565	1.25977e-15
				15:64629873_A_G	rs7180079	A/G	-0.0611751	0.00617286	3.82729e-23	-0.0613165	0.00617196	2.99909e-23
				15:65742390_C_T	rs28574727	C/T	0.020265	0.00518951	9.42768e-05	0.0203026	0.00518874	9.1269e-05
				15:75201736_CT_C	rs67631345	CT/C	0.0258102	0.0046619	3.09347e-08	0.0259023	0.00466122	2.75035e-08
				15:80222572_T_G	rs12916091	T/G	-0.040908	0.00405637	6.58044e-24	-0.0395806	0.00406258	2.01771e-22
				15:80260014_T_C		T/C	0.086299	0.00456577	1.43186e-79	0.08528	0.00456899	1.21402e-77
rs57268939	16 (319547)	FAM234A	MCH	16:148443_G_A	rs545105162	G/A	0.776478	0.133644	6.26035e-09	0.58504	0.139111	2.60605e-05
				16:157592_CAA_C	rs60992881	CAA/C	0.0752434	0.00415796	4.22091e-73	0.0754892	0.00415745	1.38659e-73
				16:170076_G_C	rs117747069	G/C	0.224932	0.0113891	1.08728e-86	0.225208	0.0113873	6.34222e-87
				16:170328_C_T	rs2238368	C/T	0.0833546	0.00391241	1.52601e-100	0.0834841	0.00391182	7.0476e-101
				16:196469_A_G	rs112190912	A/G	0.184778	0.0186072	3.12902e-23	0.184548	0.0186044	3.48916e-23
				16:202049_C_A	rs2974760	C/A	-0.042882	0.00401796	1.40389e-26	-0.0423283	0.00401839	6.19644e-26
				16:226264_G_C	rs112128183	G/C	0.0601568	0.00921081	6.55321e-11	0.0604084	0.00920944	5.42309e-11
				16:232396_AGAGT_A	rs532398216	AGAGT/A	1.37681	0.0716342	3.29678e-82	1.37774	0.071623	2.42294e-82
				16:242898_G_C	rs111775488	G/C	-0.119501	0.00775206	1.44142e-53	-0.119493	0.00775085	1.41221e-53
				16:243805_C_CT	rs371642320	C/CT	-0.0224326	0.003974	1.65687e-08	-0.0220106	0.00397397	3.05336e-08
				16:281299_G_A	rs3760047	G/A	0.0927061	0.0049901	6.12833e-77	0.0924802	0.00498948	1.36077e-76
				16:357744_G_A	rs781191470	G/A	1.21323	0.0649929	1.16552e-77	1.21383	0.0649827	9.28918e-78
				16:382991_C_G	rs182152244	C/G	1.39188	0.139053	1.40981e-23	1.38806	0.139033	1.83328e-23
				16:616687_C_T	rs115218263	C/T	1.03915	0.173626	2.17001e-09	1.04228	0.173599	1.9312e-09
				16:632231_G_C		G/C	-0.0108468	0.00459262	0.0181889	-0.0110025	0.00459196	0.0165745
				16:796976_G_A	rs142686179	G/A	0.723417	0.120589	1.99052e-09	0.725653	0.120571	1.76551e-09
				16:842706_G_A	rs742320	G/A	0.0331541	0.00492543	1.68959e-11	0.0330987	0.00492467	1.81237e-11
				16:30103160_C_A	rs3809627	C/A	0.0411763	0.00398757	5.49129e-25	0.0411152	0.00398697	6.33612e-25
				16:30987380_GT_G	rs67517081	GT/G	0.028416	0.00365103	7.13538e-15	0.0284153	0.00365046	7.07724e-15
				16:31405736_C_G	rs62051538	C/G	0.025708	0.00483094	1.03073e-07	0.0258682	0.00483025	8.54891e-08
				16:67213923_C_T	rs13339140	C/T	-0.0522993	0.00819602	1.76473e-10	-0.0521888	0.00819477	1.91467e-10
				16:67923472_CA_C	rs550548705	CA/C	0.039523	0.00685728	8.25044e-09	0.0395301	0.00685621	8.15586e-09
				16:68800641_C_CT	rs11426768	C/CT	-0.0184389	0.00398634	3.7403e-06	-0.0183902	0.00398572	3.95353e-06
				16:87886490_C_T	rs68149176	C/T	-0.0313455	0.00460456	9.97562e-12	-0.0314177	0.00460385	8.8798e-12
				16:88566411_G_C	rs12232375	G/C	0.0930685	0.0146777	2.29306e-10	0.0921918	0.0146761	3.35812e-10
				16:88788037_G_A	rs202099525	G/A	0.0509074	0.0666951	0.445295	0.0514651	0.0666848	0.440254
				16:88788934_A_G	rs4238686	A/G	-0.00469722	0.00393714	0.232851	-0.00478101	0.00393655	0.224552
				16:88856084_C_G	rs551118	C/G	0.0119105	0.00402259	0.00306787	0.0119883	0.00402198	0.00287654
				16:89043454_T_C	rs117565673	T/C	0.0536688	0.00774934	4.36186e-12	0.0536954	0.00774813	4.22523e-12
				16:89084927_C_T	rs62045844	C/T	-0.0554352	0.00878713	2.82352e-10	-0.0553425	0.00878577	3.00349e-10
rs147810715	16 (30999491)	HSD3B7	MCH	16:148443_G_A	rs545105162	G/A	0.776478	0.133644	6.26035e-09	0.77591	0.133629	6.39679e-09
				16:157592_CAA_C	rs60992881	CAA/C	0.0752434	0.00415796	4.22091e-73	0.0753043	0.00415751	3.12293e-73
				16:170076_G_C	rs117747069	G/C	0.224932	0.0113891	1.08728e-86	0.224837	0.0113878	1.22757e-86
				16:170328_C_T	rs2238368	C/T	0.0833546	0.00391241	1.52601e-100	0.0834152	0.00391198	1.04422e-100
				16:196469_A_G	rs112190912	A/G	0.184778	0.0186072	3.12902e-23	0.184379	0.0186054	3.83981e-23
				16:202049_C_A	rs2974760	C/A	-0.042882	0.00401796	1.40389e-26	-0.0429019	0.00401752	1.31407e-26
				16:226264_G_C	rs112128183	G/C	0.0601568	0.00921081	6.55321e-11	0.0603452	0.00920985	5.68957e-11
				16:232396_AGAGT_A	rs532398216	AGAGT/A	1.37681	0.0716342	3.29678e-82	1.37744	0.0716262	2.67291e-82
				16:242898_G_C	rs111775488	G/C	-0.119501	0.00775206	1.44142e-53	-0.119461	0.00775121	1.52229e-53
				16:243805_C_CT	rs371642320	C/CT	-0.0224326	0.003974	1.65687e-08	-0.0224955	0.00397358	1.5058e-08
				16:281299_G_A	rs3760047	G/A	0.0927061	0.0049901	6.12833e-77	0.0926751	0.00498955	6.62326e-77
				16:357744_G_A	rs781191470	G/A	1.21323	0.0649929	1.16552e-77	1.21348	0.0649857	1.04361e-77
				16:382991_C_G	rs182152244	C/G	1.39188	0.139053	1.40981e-23	1.3925	0.139038	1.33265e-23
				16:616687_C_T	rs115218263	C/T	1.03915	0.173626	2.17001e-09	1.03961	0.173607	2.12601e-09
				16:632231_G_C		G/C	-0.0108468	0.00459262	0.0181889	-0.0108711	0.00459211	0.0179175
				16:796976_G_A	rs142686179	G/A	0.723417	0.120589	1.99052e-09	0.724217	0.120576	1.90313e-09
				16:842706_G_A	rs742320	G/A	0.0331541	0.00492543	1.68959e-11	0.0330171	0.00492496	2.03596e-11
				16:30103160_C_A	rs3809627	C/A	0.0411763	0.00398757	5.49129e-25	0.0407061	0.00398821	1.89331e-24
				16:30987380_GT_G	rs67517081	GT/G	0.028416	0.00365103	7.13538e-15	0.0280965	0.00365115	1.42247e-14
				16:31405736_C_G	rs62051538	C/G	0.025708	0.00483094	1.03073e-07	0.0248838	0.00483303	2.6268e-07
				16:67213923_C_T	rs13339140	C/T	-0.0522993	0.00819602	1.76473e-10	-0.0522636	0.00819512	1.80734e-10
				16:67923472_CA_C	rs550548705	CA/C	0.039523	0.00685728	8.25044e-09	0.0396396	0.00685656	7.43136e-09
				16:68800641_C_CT	rs11426768	C/CT	-0.0184389	0.00398634	3.7403e-06	-0.0184657	0.0039859	3.61193e-06
				16:87886490_C_T	rs68149176	C/T	-0.0313455	0.00460456	9.97562e-12	-0.0313236	0.00460405	1.02573e-11
				16:88566411_G_C	rs12232375	G/C	0.0930685	0.0146777	2.29306e-10	0.0929115	0.0146761	2.44689e-10
				16:88788037_G_A	rs202099525	G/A	0.0509074	0.0666951	0.445295	0.051198	0.0666878	0.442651
				16:88788934_A_G	rs4238686	A/G	-0.00469722	0.00393714	0.232851	-0.00474377	0.00393671	0.228203
				16:88856084_C_G	rs551118	C/G	0.0119105	0.00402259	0.00306787	0.0119058	0.00402215	0.00307633
				16:89043454_T_C	rs117565673	T/C	0.0536688	0.00774934	4.36186e-12	0.0536513	0.00774849	4.40814e-12
				16:89084927_C_T	rs62045844	C/T	-0.0554352	0.00878713	2.82352e-10	-0.0554468	0.00878615	2.7868e-10
rs35266519	17 (38062390)	GSDMB	Neutro	17:1367122_T_G	rs6416877	T/G	-0.025998	0.00451948	8.81732e-09	-0.0260592	0.00451905	8.11047e-09
				17:16170764_C_A	rs7210990	C/A	0.0344548	0.0040109	8.76991e-18	0.0345809	0.00401057	6.62698e-18
				17:38163295_T_C	rs12600856	T/C	-0.118792	0.00408507	2.65717e-185	-0.117894	0.00409608	1.38713e-181
				17:38173143_G_A	rs25645	G/A	0.111203	0.00414442	3.80363e-158	0.112842	0.00415091	2.88062e-162
				17:38173637_C_T	rs146890554	C/T	0.139502	0.0180031	9.34719e-15	0.161292	0.0271774	2.95006e-09
				17:43919096_A_G	rs2106786	A/G	-0.0252502	0.00482752	1.69347e-07	-0.0252846	0.00482705	1.625e-07
				17:56356502_A_G	rs56378716	A/G	-0.137281	0.0177812	1.16641e-14	-0.13729	0.0177795	1.15489e-14
				17:57926391_GT_G	rs11332131	GT/G	0.0328472	0.004025	3.35881e-16	0.0328916	0.00402461	3.04524e-16
				17:72702978_G_A	rs1037171	G/A	-0.0198395	0.00450244	1.05191e-05	-0.0199176	0.00450202	9.69056e-06
rs150420714	19 (50017538)	FCGRT	HCT	19:807442_G_C		G/C	-0.0339908	0.00405225	4.9893e-17	-0.0340205	0.004052	4.66691e-17
				19:2161321_T_C	rs57908212	T/C	-0.0323856	0.00399458	5.21822e-16	-0.0324516	0.00399436	4.53682e-16
				19:41266479_A_G	rs11665867	A/G	0.0220365	0.00541866	4.76939e-05	0.0220132	0.00541832	4.85313e-05
				19:41306650_C_T	rs61750953	C/T	0.08687	0.0161591	7.63327e-08	0.0866882	0.0161582	8.11037e-08
				19:41326518_A_G	rs8100454	A/G	0.0758631	0.0104833	4.62703e-13	0.076114	0.0104828	3.86778e-13
				19:45751157_G_C	rs12459847	G/C	-0.020412	0.00457291	8.06357e-06	-0.0203745	0.00457263	8.36754e-06
				19:47572987_T_C	rs2241388	T/C	0.0255148	0.00442404	8.07355e-09	0.0254812	0.00442377	8.42749e-09
				19:50090422_C_CT	rs552708909	C/CT	-0.023529	0.00481148	1.00869e-06	-0.0245234	0.00481652	3.55697e-07
rs201148397	22 (37482458)	TMPRSS6	MCH	22:21917859_A_C	rs138665726	A/C	0.0396416	0.00501539	2.7228e-15	0.039664	0.00501475	2.60539e-15
				22:21938467_AT_A	rs374588807	AT/A	0.0326104	0.00487855	2.32741e-11	0.0325712	0.00487793	2.44443e-11
				22:28181399_C_T	rs2283847	C/T	-0.0226306	0.00407112	2.72152e-08	-0.0226443	0.00407059	2.65849e-08
				22:30199338_T_C	rs249394	T/C	-0.0425988	0.00670867	2.16301e-10	-0.0427832	0.00670787	1.79966e-10
				22:32894951_GTTTGT_G	rs149388997	GTTTGT/G	0.0478862	0.00407764	7.91301e-32	0.0478194	0.00407714	9.43751e-32
				22:32902403_G_A	rs28874975	G/A	0.0559646	0.00506071	2.05132e-28	0.0559761	0.00506006	1.9686e-28
				22:36758547_A_G	rs136211	A/G	0.0305924	0.00430103	1.14314e-12	0.0307112	0.00430052	9.29685e-13
				22:37462936_A_G		A/G	-0.160547	0.0039035	0	-0.159922	0.00390592	0
				22:37463450_C_T	rs6000550	C/T	-0.0951598	0.00529368	3.68544e-72	-0.0956637	0.00529357	6.58046e-73
				22:37471290_G_A		G/A	0.114032	0.00593618	4.01805e-82	0.113384	0.00593672	3.36514e-81
				22:37496847_C_T	rs9619658	C/T	-0.081804	0.00418904	8.44845e-85	-0.0805726	0.0041974	5.24549e-82
				22:37508507_G_A	rs5756520	G/A	0.0647705	0.00395201	2.63283e-60	0.0640418	0.00395405	6.11966e-59
				22:37510072_C_T	rs926331	C/T	-0.0559138	0.00428626	7.19799e-39	-0.0546071	0.00429374	4.95801e-37
				22:40592080_CT_C	rs11301805	CT/C	0.022539	0.00403703	2.36785e-08	0.0225837	0.00403651	2.21246e-08
				22:44324855_G_A	rs3747207	G/A	-0.0312541	0.00477434	5.92176e-11	-0.0311953	0.00477374	6.39466e-11
				22:50971266_T_C	rs140522	T/C	-0.0766574	0.0041522	5.26812e-76	-0.0766969	0.00415167	4.22966e-76
				22:50991033_C_T	rs131777	C/T	-0.0403207	0.00406376	3.40531e-23	-0.0403842	0.00406325	2.8753e-23
